# Supplementary material for: CircPrime: a web-based platform for design of specific circular RNA primers
Source: BMC Bioinformatics. 2023 May 19;24:205. doi: 10.1186/s12859-023-05331-y (PMC10197314; doi:10.1186/s12859-023-05331-y)
Supplement: Supplementary file 1 — Additional file 1. Supplementary Dataset 1: CIRI2 output files for four Nile tilapia circRNA-Seq datasets. Overlapped circRNAs. Overlapped and overrepresented circRNAs of Nile tilapia muscle, which were used for CircPrime web-based platform validation. [file 12859_2023_5331_MOESM1_ESM.xlsx]

## Sheet: BM12
circRNA_ID	chr	circRNA_start	circRNA_end	#junction_reads	SM_MS_SMS	#non_junction_reads	junction_reads_ratio	circRNA_type	gene_id	strand	junction_reads_ID
NC_031978.2:102602|105225	NC_031978.2	102602	105225	172	5_38_37	129	0.727	n/a	/n/a	+	NB501461:148:H5VTNBGXH:4:11412:3119:7631,NB501461:148:H5VTNBGXH:4:11502:8663:2794,NB501461:148:H5VTNBGXH:4:12510:12574:18410,NB501461:148:H5VTNBGXH:4:12605:12200:10418,NB501461:148:H5VTNBGXH:4:12612:9463:20113,NB501461:148:H5VTNBGXH:4:13506:21562:4007,NB501461:148:H5VTNBGXH:4:13602:10230:1337,NB501461:148:H5VTNBGXH:4:13606:25063:3618,NB501461:148:H5VTNBGXH:4:21403:8259:2820,NB501461:148:H5VTNBGXH…
NC_031987.2:33736652|33736930	NC_031987.2	33736652	33736930	69	16_18_0	762	0.153	n/a	/n/a	+	NB501461:148:H5VTNBGXH:4:11409:5616:10804,NB501461:148:H5VTNBGXH:4:11605:7814:1987,NB501461:148:H5VTNBGXH:4:12412:2410:11719,NB501461:148:H5VTNBGXH:4:12509:24970:12359,NB501461:148:H5VTNBGXH:4:12602:16326:18456,NB501461:148:H5VTNBGXH:4:12610:10189:3861,NB501461:148:H5VTNBGXH:4:13507:25338:9140,NB501461:148:H5VTNBGXH:4:21502:21568:3987,NB501461:148:H5VTNBGXH:4:21508:26520:14418,NB501461:148:H5VTNB…
NC_031967.2:86743178|86808633	NC_031967.2	86743178	86808633	21	1_5_9	3	0.933	n/a	/n/a	+	NB501461:148:H5VTNBGXH:2:21108:1591:11728,NB501461:148:H5VTNBGXH:4:11410:3337:2606,NB501461:148:H5VTNBGXH:4:11412:21993:14482,NB501461:148:H5VTNBGXH:4:12408:15718:4071,NB501461:148:H5VTNBGXH:4:21405:13515:10743,NB501461:148:H5VTNBGXH:4:22404:5539:2050,NB501461:148:H5VTNBGXH:4:22411:24104:10709,NB501461:148:H5VTNBGXH:2:11309:21982:7343,NB501461:148:H5VTNBGXH:2:22104:11558:19712,NB501461:148:H5VTNB…
NC_031981.2:19633752|19669883	NC_031981.2	19633752	19669883	11	6_6_0	1	0.957	n/a	/n/a	+	NB501461:148:H5VTNBGXH:4:11602:23024:10121,NB501461:148:H5VTNBGXH:4:12609:20650:3672,NB501461:148:H5VTNBGXH:4:22509:8790:3114,NB501461:148:H5VTNBGXH:4:23411:6522:2310,NB501461:148:H5VTNBGXH:1:13304:3174:16394,NB501461:148:H5VTNBGXH:1:21108:9551:2936,NB501461:148:H5VTNBGXH:1:22303:13746:14884,NB501461:148:H5VTNBGXH:1:23203:5621:2820,NB501461:148:H5VTNBGXH:1:23205:13836:17020,NB501461:148:H5VTNBGXH…
NC_031984.2:31652472|31653850	NC_031984.2	31652472	31653850	11	7_9_0	475	0.044	n/a	/n/a	+	NB501461:148:H5VTNBGXH:4:11411:5716:13546,NB501461:148:H5VTNBGXH:2:12105:11713:2835,NB501461:148:H5VTNBGXH:2:22209:1607:8537,NB501461:148:H5VTNBGXH:1:12302:5798:5937,NB501461:148:H5VTNBGXH:1:13104:21141:15561,NB501461:148:H5VTNBGXH:1:23203:13989:9284,NB501461:148:H5VTNBGXH:3:13608:1363:13628,NB501461:148:H5VTNBGXH:3:21611:23689:6585,NB501461:148:H5VTNBGXH:3:23510:5898:12896,NB501461:148:H5VTNBGXH…
NC_031987.2:26813873|26814386	NC_031987.2	26813873	26814386	11	5_9_0	1054	0.020	n/a	/n/a	+	NB501461:148:H5VTNBGXH:4:12409:15173:19275,NB501461:148:H5VTNBGXH:4:12501:17396:13136,NB501461:148:H5VTNBGXH:4:13402:1976:8291,NB501461:148:H5VTNBGXH:4:23506:26001:14138,NB501461:148:H5VTNBGXH:2:21312:6727:7145,NB501461:148:H5VTNBGXH:1:23206:6503:1372,NB501461:148:H5VTNBGXH:2:22103:21977:6744,NB501461:148:H5VTNBGXH:1:13207:11226:17248,NB501461:148:H5VTNBGXH:1:21311:16656:19704,NB501461:148:H5VTNB…
NC_031980.2:31475121|31480887	NC_031980.2	31475121	31480887	9	7_5_0	25	0.419	n/a	/n/a	+	NB501461:148:H5VTNBGXH:4:11404:26567:9250,NB501461:148:H5VTNBGXH:4:21603:2812:17262,NB501461:148:H5VTNBGXH:2:23111:23767:9456,NB501461:148:H5VTNBGXH:1:21101:23087:7794,NB501461:148:H5VTNBGXH:3:11407:22263:6582,NB501461:148:H5VTNBGXH:3:13407:8317:16842,NB501461:148:H5VTNBGXH:3:21401:22610:4488,NB501461:148:H5VTNBGXH:4:13508:12723:12655,NB501461:148:H5VTNBGXH:3:12404:24884:15158,
NC_031972.2:3587344|3590213	NC_031972.2	3587344	3590213	8	1_5_6	6819	0.002	n/a	/n/a	+	NB501461:148:H5VTNBGXH:1:23312:1455:18311,NB501461:148:H5VTNBGXH:2:13102:8246:16141,NB501461:148:H5VTNBGXH:1:11109:17734:12235,NB501461:148:H5VTNBGXH:1:12305:6626:6615,NB501461:148:H5VTNBGXH:1:13201:16290:10777,NB501461:148:H5VTNBGXH:1:23203:5820:4631,NB501461:148:H5VTNBGXH:3:12611:11477:17558,NB501461:148:H5VTNBGXH:3:13504:12787:1172,
NC_031986.2:45040074|45040590	NC_031986.2	45040074	45040590	8	7_6_0	32	0.333	n/a	/n/a	-	NB501461:148:H5VTNBGXH:4:22502:16001:3440,NB501461:148:H5VTNBGXH:4:23401:5324:7876,NB501461:148:H5VTNBGXH:1:11207:7976:16047,NB501461:148:H5VTNBGXH:1:12203:5309:15552,NB501461:148:H5VTNBGXH:3:21511:4371:4581,NB501461:148:H5VTNBGXH:4:11510:24818:8240,NB501461:148:H5VTNBGXH:4:23403:16192:18776,NB501461:148:H5VTNBGXH:3:22412:16628:20221,
NC_031978.2:24503090|24504050	NC_031978.2	24503090	24504050	7	5_6_0	2	0.875	n/a	/n/a	+	NB501461:148:H5VTNBGXH:4:12501:4443:10764,NB501461:148:H5VTNBGXH:2:12111:15685:2643,NB501461:148:H5VTNBGXH:1:21105:22940:4933,NB501461:148:H5VTNBGXH:1:21212:24112:13468,NB501461:148:H5VTNBGXH:3:21612:19366:9371,NB501461:148:H5VTNBGXH:3:22609:10472:14704,NB501461:148:H5VTNBGXH:3:11504:25599:12768,
NC_031983.2:17045649|17046949	NC_031983.2	17045649	17046949	7	3_2_0	253	0.052	n/a	/n/a	+	NB501461:148:H5VTNBGXH:4:23502:8664:18182,NB501461:148:H5VTNBGXH:2:13205:6177:16510,NB501461:148:H5VTNBGXH:1:22101:6727:17816,NB501461:148:H5VTNBGXH:1:12201:8529:11532,NB501461:148:H5VTNBGXH:3:12601:15583:5069,NB501461:148:H5VTNBGXH:3:13406:12912:20189,NB501461:148:H5VTNBGXH:3:23604:6838:4197,
NC_031981.2:21430072|21442596	NC_031981.2	21430072	21442596	6	4_4_0	5	0.706	n/a	/n/a	+	NB501461:148:H5VTNBGXH:2:13110:22242:6974,NB501461:148:H5VTNBGXH:2:22101:8920:8358,NB501461:148:H5VTNBGXH:3:13412:8309:8360,NB501461:148:H5VTNBGXH:4:21601:16187:9298,NB501461:148:H5VTNBGXH:2:12209:6595:13870,NB501461:148:H5VTNBGXH:2:13207:14771:12241,
NC_031985.2:27879096|27885043	NC_031985.2	27879096	27885043	6	5_3_0	2	0.857	n/a	/n/a	-	NB501461:148:H5VTNBGXH:4:13604:8789:2347,NB501461:148:H5VTNBGXH:2:21111:8150:19406,NB501461:148:H5VTNBGXH:3:11601:12967:9072,NB501461:148:H5VTNBGXH:4:13409:14007:12794,NB501461:148:H5VTNBGXH:2:21308:4547:6331,NB501461:148:H5VTNBGXH:3:23404:19286:14518,
NC_031972.2:3587719|3588265	NC_031972.2	3587719	3588265	5	0_4_3	3390	0.003	n/a	/n/a	+	NB501461:148:H5VTNBGXH:4:11506:2948:6117,NB501461:148:H5VTNBGXH:4:12511:16251:13518,NB501461:148:H5VTNBGXH:2:22302:18752:1796,NB501461:148:H5VTNBGXH:1:11307:12664:13638,NB501461:148:H5VTNBGXH:4:11610:3593:11348,
NC_031976.2:10357097|10376021	NC_031976.2	10357097	10376021	5	1_3_1	4	0.714	n/a	/n/a	+	NB501461:148:H5VTNBGXH:4:13401:26845:10511,NB501461:148:H5VTNBGXH:4:13402:1487:10536,NB501461:148:H5VTNBGXH:2:23201:16410:8054,NB501461:148:H5VTNBGXH:1:11112:25235:10208,NB501461:148:H5VTNBGXH:2:11210:15027:18892,
NC_031976.2:25100724|25123480	NC_031976.2	25100724	25123480	5	5_3_0	6	0.625	n/a	/n/a	+	NB501461:148:H5VTNBGXH:2:21104:24790:7875,NB501461:148:H5VTNBGXH:1:21102:23194:4942,NB501461:148:H5VTNBGXH:3:13407:26182:3027,NB501461:148:H5VTNBGXH:4:12612:26607:12127,NB501461:148:H5VTNBGXH:3:21604:9804:14437,
NC_031976.2:30158064|30171209	NC_031976.2	30158064	30171209	5	4_3_0	27	0.270	n/a	/n/a	+	NB501461:148:H5VTNBGXH:4:22603:1763:7485,NB501461:148:H5VTNBGXH:1:22109:12612:7552,NB501461:148:H5VTNBGXH:3:11407:20570:16229,NB501461:148:H5VTNBGXH:3:13608:23830:8978,NB501461:148:H5VTNBGXH:2:22102:5987:7178,
NC_031982.2:14453483|14455763	NC_031982.2	14453483	14455763	5	1_2_1	85	0.105	n/a	/n/a	-	NB501461:148:H5VTNBGXH:4:23607:3136:8385,NB501461:148:H5VTNBGXH:3:11409:2851:12775,NB501461:148:H5VTNBGXH:3:13606:23148:15718,NB501461:148:H5VTNBGXH:2:23303:24745:18189,NB501461:148:H5VTNBGXH:3:11506:12319:13549,
NC_031987.2:26803285|26812132	NC_031987.2	26803285	26812132	5	1_3_0	1301	0.008	n/a	/n/a	+	NB501461:148:H5VTNBGXH:2:21305:7538:17272,NB501461:148:H5VTNBGXH:1:23203:16514:13144,NB501461:148:H5VTNBGXH:4:11604:23267:13752,NB501461:148:H5VTNBGXH:4:22412:25220:5471,NB501461:148:H5VTNBGXH:4:22412:9923:15742,
NC_031969.2:23442988|23551282	NC_031969.2	23442988	23551282	4	1_1_0	4041	0.002	n/a	/n/a	-	NB501461:148:H5VTNBGXH:2:11209:3935:14767,NB501461:148:H5VTNBGXH:2:13103:5026:20023,NB501461:148:H5VTNBGXH:3:11602:6988:12997,NB501461:148:H5VTNBGXH:3:12501:7007:2081,
NC_031972.2:3488786|3494149	NC_031972.2	3488786	3494149	4	1_0_0	2376	0.003	n/a	/n/a	+	NB501461:148:H5VTNBGXH:4:11602:25455:18077,NB501461:148:H5VTNBGXH:2:11106:21340:10510,NB501461:148:H5VTNBGXH:1:23203:12128:6417,NB501461:148:H5VTNBGXH:3:13510:3184:14025,
NC_031972.2:3587722|3588265	NC_031972.2	3587722	3588265	4	1_4_3	3136	0.003	n/a	/n/a	+	NB501461:148:H5VTNBGXH:4:22505:24449:16167,NB501461:148:H5VTNBGXH:2:11310:5026:9346,NB501461:148:H5VTNBGXH:2:21305:25426:17478,NB501461:148:H5VTNBGXH:1:13109:22194:5622,
NC_031973.2:1854460|1854640	NC_031973.2	1854460	1854640	4	3_4_0	3	0.727	n/a	/n/a	-	NB501461:148:H5VTNBGXH:4:12502:19770:16175,NB501461:148:H5VTNBGXH:1:21112:8590:12715,NB501461:148:H5VTNBGXH:3:22606:19351:1953,NB501461:148:H5VTNBGXH:1:12202:7499:14055,
NC_031974.2:17158568|17159358	NC_031974.2	17158568	17159358	4	3_4_0	10	0.444	n/a	/n/a	+	NB501461:148:H5VTNBGXH:4:12607:10704:6010,NB501461:148:H5VTNBGXH:4:22506:20419:11179,NB501461:148:H5VTNBGXH:2:22202:16302:15108,NB501461:148:H5VTNBGXH:4:12512:17666:8236,
NC_031987.2:472746|472826	NC_031987.2	472746	472826	4	3_2_0	1280	0.006	n/a	/n/a	+	NB501461:148:H5VTNBGXH:4:21412:19009:3464,NB501461:148:H5VTNBGXH:3:23501:7335:16402,NB501461:148:H5VTNBGXH:2:11106:13062:10881,NB501461:148:H5VTNBGXH:3:22607:25679:20271,
NC_031965.2:7604686|7609175	NC_031965.2	7604686	7609175	3	1_2_0	0	1	n/a	/n/a	+	NB501461:148:H5VTNBGXH:4:22603:9355:19366,NB501461:148:H5VTNBGXH:1:11209:7981:14856,NB501461:148:H5VTNBGXH:3:21404:20184:11383,
NC_031965.2:25589409|25590097	NC_031965.2	25589409	25590097	3	2_2_0	25804	0.000	n/a	/n/a	-	NB501461:148:H5VTNBGXH:2:22201:23673:10832,NB501461:148:H5VTNBGXH:3:13611:15554:12965,NB501461:148:H5VTNBGXH:3:21502:11419:5690,
NC_031967.2:29833864|29949952	NC_031967.2	29833864	29949952	3	2_2_0	6	0.500	n/a	/n/a	+	NB501461:148:H5VTNBGXH:2:12306:22772:7499,NB501461:148:H5VTNBGXH:3:11502:2956:16865,NB501461:148:H5VTNBGXH:3:23511:15151:1035,
NC_031969.2:23489476|23512759	NC_031969.2	23489476	23512759	3	2_2_0	43	0.122	n/a	/n/a	-	NB501461:148:H5VTNBGXH:2:12106:8359:13407,NB501461:148:H5VTNBGXH:1:21310:18962:8924,NB501461:148:H5VTNBGXH:3:13508:8600:5170,
NC_031969.2:34246086|34247624	NC_031969.2	34246086	34247624	3	3_3_0	6	0.500	n/a	/n/a	+	NB501461:148:H5VTNBGXH:3:12501:20163:5489,NB501461:148:H5VTNBGXH:3:13612:4311:17856,NB501461:148:H5VTNBGXH:3:21404:12421:5018,
NC_031971.2:16693119|16695504	NC_031971.2	16693119	16695504	3	3_3_0	9	0.400	n/a	/n/a	+	NB501461:148:H5VTNBGXH:4:23401:8609:6892,NB501461:148:H5VTNBGXH:1:12103:8307:10561,NB501461:148:H5VTNBGXH:1:13308:3806:6421,
NC_031972.2:3497910|3499132	NC_031972.2	3497910	3499132	3	1_3_0	719	0.008	n/a	/n/a	+	NB501461:148:H5VTNBGXH:4:13612:4128:3054,NB501461:148:H5VTNBGXH:1:13111:21523:16905,NB501461:148:H5VTNBGXH:1:13204:20179:7539,
NC_031972.2:3587346|3588265	NC_031972.2	3587346	3588265	3	1_2_1	4376	0.001	n/a	/n/a	+	NB501461:148:H5VTNBGXH:2:22108:16421:15625,NB501461:148:H5VTNBGXH:3:23610:9674:12088,NB501461:148:H5VTNBGXH:4:11410:7385:15072,
NC_031972.2:41189270|41189586	NC_031972.2	41189270	41189586	3	3_3_0	2	0.750	n/a	/n/a	-	NB501461:148:H5VTNBGXH:4:13408:3557:4777,NB501461:148:H5VTNBGXH:2:12101:10757:15649,NB501461:148:H5VTNBGXH:1:11110:22457:20132,
NC_031972.2:46683217|46683557	NC_031972.2	46683217	46683557	3	2_2_0	9	0.400	n/a	/n/a	-	NB501461:148:H5VTNBGXH:4:21403:24522:6726,NB501461:148:H5VTNBGXH:2:13112:25482:13790,NB501461:148:H5VTNBGXH:3:11606:8819:9778,
NC_031973.2:28425174|28426156	NC_031973.2	28425174	28426156	3	3_2_0	4	0.600	n/a	/n/a	-	NB501461:148:H5VTNBGXH:4:23604:7271:6063,NB501461:148:H5VTNBGXH:1:13106:11616:3620,NB501461:148:H5VTNBGXH:3:12601:24279:2277,
NC_031976.2:4608763|4618143	NC_031976.2	4608763	4618143	3	3_2_0	4	0.600	n/a	/n/a	-	NB501461:148:H5VTNBGXH:4:23403:10916:8271,NB501461:148:H5VTNBGXH:3:11501:7567:4510,NB501461:148:H5VTNBGXH:4:11402:21873:20203,
NC_031976.2:30158064|30166226	NC_031976.2	30158064	30166226	3	3_3_0	37	0.140	n/a	/n/a	+	NB501461:148:H5VTNBGXH:4:12601:14593:18015,NB501461:148:H5VTNBGXH:2:21210:23187:6871,NB501461:148:H5VTNBGXH:1:21206:17138:11119,
NC_031978.2:30702661|30704116	NC_031978.2	30702661	30704116	3	3_3_0	5	0.545	n/a	/n/a	+	NB501461:148:H5VTNBGXH:1:11307:4980:10239,NB501461:148:H5VTNBGXH:1:13210:10669:3533,NB501461:148:H5VTNBGXH:3:23611:7525:1784,
NC_031979.2:1805093|1812078	NC_031979.2	1805093	1812078	3	2_1_0	10	0.375	n/a	/n/a	+	NB501461:148:H5VTNBGXH:4:21405:5532:20290,NB501461:148:H5VTNBGXH:2:11111:1209:6501,NB501461:148:H5VTNBGXH:2:11112:26735:6505,
NC_031980.2:15639990|15641520	NC_031980.2	15639990	15641520	3	3_3_0	48	0.111	n/a	/n/a	+	NB501461:148:H5VTNBGXH:4:11501:5536:15855,NB501461:148:H5VTNBGXH:2:22202:14296:6141,NB501461:148:H5VTNBGXH:3:12501:6316:4752,
NC_031981.2:24752576|24764619	NC_031981.2	24752576	24764619	3	3_3_0	10	0.375	n/a	/n/a	+	NB501461:148:H5VTNBGXH:2:11302:17786:18792,NB501461:148:H5VTNBGXH:2:12202:18659:18507,NB501461:148:H5VTNBGXH:2:22310:25236:15137,
NC_031984.2:15224199|15225087	NC_031984.2	15224199	15225087	3	3_3_0	2	0.750	n/a	/n/a	-	NB501461:148:H5VTNBGXH:4:12406:11904:2993,NB501461:148:H5VTNBGXH:4:12412:9011:9781,NB501461:148:H5VTNBGXH:2:23206:22842:2997,
NC_031984.2:22136070|22136857	NC_031984.2	22136070	22136857	3	1_3_0	1	0.857	n/a	/n/a	+	NB501461:148:H5VTNBGXH:1:22211:17710:1276,NB501461:148:H5VTNBGXH:4:12501:3851:16081,NB501461:148:H5VTNBGXH:4:23403:9884:3944,
NC_031985.2:8447546|8712074	NC_031985.2	8447546	8712074	3	3_1_1	1	0.857	n/a	/n/a	-	NB501461:148:H5VTNBGXH:2:22103:13596:5079,NB501461:148:H5VTNBGXH:3:22604:21029:7745,NB501461:148:H5VTNBGXH:4:13409:4412:15733,
NC_031986.2:2525332|2526568	NC_031986.2	2525332	2526568	3	2_2_0	129	0.044	n/a	/n/a	-	NB501461:148:H5VTNBGXH:4:22602:12893:7411,NB501461:148:H5VTNBGXH:1:12207:21958:13196,NB501461:148:H5VTNBGXH:1:22207:3739:17053,
NC_031986.2:11290352|11291278	NC_031986.2	11290352	11291278	3	2_1_0	45	0.118	n/a	/n/a	-	NB501461:148:H5VTNBGXH:2:12207:19168:1073,NB501461:148:H5VTNBGXH:1:11210:4945:4710,NB501461:148:H5VTNBGXH:4:13402:7749:3401,
NC_031986.2:28074347|28075775	NC_031986.2	28074347	28075775	3	2_1_0	13	0.316	n/a	/n/a	+	NB501461:148:H5VTNBGXH:2:23209:19647:2545,NB501461:148:H5VTNBGXH:3:22609:1835:9334,NB501461:148:H5VTNBGXH:3:21411:16097:2566,
NC_031987.2:472450|472826	NC_031987.2	472450	472826	3	1_3_0	1181	0.005	n/a	/n/a	+	NB501461:148:H5VTNBGXH:3:22509:19617:16750,NB501461:148:H5VTNBGXH:2:12311:25467:13114,NB501461:148:H5VTNBGXH:1:23202:2556:14676,
NC_031987.2:476216|476317	NC_031987.2	476216	476317	3	2_3_0	977	0.006	n/a	/n/a	+	NB501461:148:H5VTNBGXH:1:13109:19819:19878,NB501461:148:H5VTNBGXH:1:22106:9051:11363,NB501461:148:H5VTNBGXH:3:13510:13545:19021,
NC_031987.2:26813873|26813986	NC_031987.2	26813873	26813986	3	2_3_0	1430	0.004	n/a	/n/a	+	NB501461:148:H5VTNBGXH:4:22411:25567:12659,NB501461:148:H5VTNBGXH:2:12206:22817:16674,NB501461:148:H5VTNBGXH:4:11401:12239:15682,
NC_031965.2:27638043|27639125	NC_031965.2	27638043	27639125	2	1_1_0	11	0.267	n/a	/n/a	-	NB501461:148:H5VTNBGXH:1:13106:23606:14184,NB501461:148:H5VTNBGXH:1:22112:17309:11497,
NC_031965.2:39668668|39686260	NC_031965.2	39668668	39686260	2	2_2_0	2	0.667	n/a	/n/a	+	NB501461:148:H5VTNBGXH:4:12407:25862:4600,NB501461:148:H5VTNBGXH:1:22201:21945:15787,
NC_031967.2:29866320|29949952	NC_031967.2	29866320	29949952	2	2_2_0	18	0.182	n/a	/n/a	+	NB501461:148:H5VTNBGXH:2:23106:4762:7318,NB501461:148:H5VTNBGXH:3:11603:6706:6808,
NC_031969.2:17190272|17200847	NC_031969.2	17190272	17200847	2	1_2_0	11	0.267	n/a	/n/a	-	NB501461:148:H5VTNBGXH:1:11209:23971:3928,NB501461:148:H5VTNBGXH:3:21412:3232:3906,
NC_031971.2:24932987|24933518	NC_031971.2	24932987	24933518	2	2_1_0	119	0.033	n/a	/n/a	-	NB501461:148:H5VTNBGXH:2:23107:17523:2576,NB501461:148:H5VTNBGXH:3:21407:5957:7857,
NC_031971.2:30305630|30307437	NC_031971.2	30305630	30307437	2	2_2_0	39	0.093	n/a	/n/a	-	NB501461:148:H5VTNBGXH:1:11205:11530:7392,NB501461:148:H5VTNBGXH:1:12111:4544:18497,
NC_031971.2:38703942|38822795	NC_031971.2	38703942	38822795	2	2_2_0	1	0.800	n/a	/n/a	+	NB501461:148:H5VTNBGXH:4:23509:13429:19265,NB501461:148:H5VTNBGXH:3:11504:16281:7794,
NC_031972.2:6329121|6330900	NC_031972.2	6329121	6330900	2	1_1_0	50	0.074	n/a	/n/a	-	NB501461:148:H5VTNBGXH:4:13608:9212:2754,NB501461:148:H5VTNBGXH:3:21604:6214:10826,
NC_031972.2:52750443|52751722	NC_031972.2	52750443	52751722	2	2_2_0	6998	0.001	n/a	/n/a	+	NB501461:148:H5VTNBGXH:4:12407:25803:14451,NB501461:148:H5VTNBGXH:1:11305:3457:15888,
NC_031973.2:3350518|3350673	NC_031973.2	3350518	3350673	2	1_1_0	4	0.500	n/a	/n/a	+	NB501461:148:H5VTNBGXH:4:12412:7616:12379,NB501461:148:H5VTNBGXH:1:23103:8628:2922,
NC_031973.2:16325419|16325496	NC_031973.2	16325419	16325496	2	1_1_0	75	0.051	n/a	/n/a	+	NB501461:148:H5VTNBGXH:4:13403:19219:18231,NB501461:148:H5VTNBGXH:1:13103:19430:11586,
NC_031974.2:29672185|29679769	NC_031974.2	29672185	29679769	2	2_1_0	6	0.400	n/a	/n/a	+	NB501461:148:H5VTNBGXH:3:23603:7074:19142,NB501461:148:H5VTNBGXH:3:12501:12369:2822,
NC_031976.2:4617931|4618143	NC_031976.2	4617931	4618143	2	2_1_0	7	0.364	n/a	/n/a	-	NB501461:148:H5VTNBGXH:3:11405:21451:9495,NB501461:148:H5VTNBGXH:2:12102:24913:13564,
NC_031979.2:8479048|8481489	NC_031979.2	8479048	8481489	2	1_1_0	23	0.148	n/a	/n/a	+	NB501461:148:H5VTNBGXH:4:11601:8021:2733,NB501461:148:H5VTNBGXH:4:13410:12650:7504,
NC_031979.2:24409389|24409559	NC_031979.2	24409389	24409559	2	1_2_0	78	0.049	n/a	/n/a	+	NB501461:148:H5VTNBGXH:1:13204:15835:11393,NB501461:148:H5VTNBGXH:2:12111:19179:11609,
NC_031979.2:24606047|24609702	NC_031979.2	24606047	24609702	2	1_2_0	17	0.190	n/a	/n/a	+	NB501461:148:H5VTNBGXH:4:11604:10126:6124,NB501461:148:H5VTNBGXH:3:22503:4434:8756,
NC_031980.2:896114|897054	NC_031980.2	896114	897054	2	1_2_0	13	0.235	n/a	/n/a	+	NB501461:148:H5VTNBGXH:1:13209:5173:1834,NB501461:148:H5VTNBGXH:1:11207:10202:8757,
NC_031981.2:9980440|9981823	NC_031981.2	9980440	9981823	2	1_2_0	5	0.444	n/a	/n/a	+	NB501461:148:H5VTNBGXH:2:23208:18531:9732,NB501461:148:H5VTNBGXH:1:12108:2434:15553,
NC_031981.2:10272056|10281829	NC_031981.2	10272056	10281829	2	1_2_0	8	0.333	n/a	/n/a	-	NB501461:148:H5VTNBGXH:4:13506:21460:10344,NB501461:148:H5VTNBGXH:4:22504:24058:15116,
NC_031982.2:8631817|8642086	NC_031982.2	8631817	8642086	2	2_1_0	9	0.308	n/a	/n/a	-	NB501461:148:H5VTNBGXH:1:23211:16769:14386,NB501461:148:H5VTNBGXH:3:23404:7482:14379,
NC_031982.2:28729732|28740958	NC_031982.2	28729732	28740958	2	2_2_0	8	0.333	n/a	/n/a	-	NB501461:148:H5VTNBGXH:2:11111:16147:12845,NB501461:148:H5VTNBGXH:3:21401:17099:8978,
NC_031982.2:30651352|30668109	NC_031982.2	30651352	30668109	2	1_1_0	7	0.364	n/a	/n/a	-	NB501461:148:H5VTNBGXH:2:22307:21243:15549,NB501461:148:H5VTNBGXH:2:23108:16665:13898,
NC_031984.2:23259948|23260871	NC_031984.2	23259948	23260871	2	2_1_0	7	0.364	n/a	/n/a	+	NB501461:148:H5VTNBGXH:4:21608:7974:5468,NB501461:148:H5VTNBGXH:4:21612:22077:1160,
NC_031985.2:12425389|12433494	NC_031985.2	12425389	12433494	2	2_2_0	6	0.400	n/a	/n/a	-	NB501461:148:H5VTNBGXH:2:23211:4263:4211,NB501461:148:H5VTNBGXH:1:12112:9699:11703,
NC_031987.2:15039121|15045120	NC_031987.2	15039121	15045120	2	1_1_0	4	0.500	n/a	/n/a	+	NB501461:148:H5VTNBGXH:2:12202:22568:6611,NB501461:148:H5VTNBGXH:3:13508:7042:8346,
NC_031987.2:20729185|20729364	NC_031987.2	20729185	20729364	2	2_1_0	167	0.023	n/a	/n/a	-	NB501461:148:H5VTNBGXH:2:21311:3075:7485,NB501461:148:H5VTNBGXH:3:23503:11785:4145,
NC_031987.2:22745958|22749244	NC_031987.2	22745958	22749244	2	1_1_0	9	0.308	n/a	/n/a	-	NB501461:148:H5VTNBGXH:4:11506:7208:20132,NB501461:148:H5VTNBGXH:3:22510:2039:9638,
NC_031987.2:26795838|26795969	NC_031987.2	26795838	26795969	2	1_2_0	1410	0.003	n/a	/n/a	+	NB501461:148:H5VTNBGXH:1:11307:11247:10433,NB501461:148:H5VTNBGXH:2:23106:12909:12542,
NC_031987.2:33761411|33761470	NC_031987.2	33761411	33761470	2	1_2_0	1618	0.002	n/a	/n/a	-	NB501461:148:H5VTNBGXH:4:23504:24841:10475,NB501461:148:H5VTNBGXH:3:22407:15403:16008,
NC_031987.2:33823764|33825163	NC_031987.2	33823764	33825163	2	2_2_0	2269	0.002	n/a	/n/a	-	NB501461:148:H5VTNBGXH:4:13404:18916:2561,NB501461:148:H5VTNBGXH:2:13201:19051:6563,
NC_031965.2:14482564|14482727	NC_031965.2	14482564	14482727	1	1_1_0	17	0.105	n/a	/n/a	+	NB501461:148:H5VTNBGXH:2:12201:14085:18479,
NC_031965.2:19591714|19665952	NC_031965.2	19591714	19665952	1	1_1_0	15	0.118	n/a	/n/a	+	NB501461:148:H5VTNBGXH:3:11608:14743:14319,
NC_031965.2:21967739|21970595	NC_031965.2	21967739	21970595	1	1_1_0	9	0.182	n/a	/n/a	-	NB501461:148:H5VTNBGXH:2:22107:11590:15729,
NC_031965.2:22850034|22852447	NC_031965.2	22850034	22852447	1	1_1_0	14	0.125	n/a	/n/a	+	NB501461:148:H5VTNBGXH:1:13103:11377:14113,
NC_031965.2:25587938|25589570	NC_031965.2	25587938	25589570	1	1_1_0	14688	0.000	n/a	/n/a	-	NB501461:148:H5VTNBGXH:2:21112:15460:10868,
NC_031965.2:25588879|25589029	NC_031965.2	25588879	25589029	1	1_1_0	13777	0.000	n/a	/n/a	-	NB501461:148:H5VTNBGXH:1:12202:17551:19691,
NC_031965.2:25590000|25590136	NC_031965.2	25590000	25590136	1	1_1_0	35696	0.000	n/a	/n/a	+	NB501461:148:H5VTNBGXH:2:11201:14003:9572,
NC_031965.2:27638043|27642071	NC_031965.2	27638043	27642071	1	1_1_0	5	0.286	n/a	/n/a	-	NB501461:148:H5VTNBGXH:2:22202:14897:12769,
NC_031965.2:27801449|27802137	NC_031965.2	27801449	27802137	1	1_0_1	1767	0.001	n/a	/n/a	+	NB501461:148:H5VTNBGXH:1:21210:4405:13848,
NC_031965.2:32902047|32927331	NC_031965.2	32902047	32927331	1	1_1_0	0	1	n/a	/n/a	+	NB501461:148:H5VTNBGXH:2:21105:19886:8138,
NC_031965.2:33293748|33305202	NC_031965.2	33293748	33305202	1	1_1_0	5	0.286	n/a	/n/a	+	NB501461:148:H5VTNBGXH:3:11612:15927:14417,
NC_031965.2:34240075|34241301	NC_031965.2	34240075	34241301	1	1_1_0	3	0.400	n/a	/n/a	-	NB501461:148:H5VTNBGXH:1:12302:16787:7848,
NC_031965.2:37051964|37054285	NC_031965.2	37051964	37054285	1	1_1_0	6	0.250	n/a	/n/a	-	NB501461:148:H5VTNBGXH:3:12510:13816:17211,
NC_031965.2:37261742|37263517	NC_031965.2	37261742	37263517	1	1_1_0	4	0.333	n/a	/n/a	-	NB501461:148:H5VTNBGXH:4:22412:15057:15095,
NC_031965.2:39426688|39427508	NC_031965.2	39426688	39427508	1	1_1_0	11	0.154	n/a	/n/a	-	NB501461:148:H5VTNBGXH:2:22302:7034:18450,
NC_031966.2:7070346|7070498	NC_031966.2	7070346	7070498	1	1_1_0	0	1	n/a	/n/a	+	NB501461:148:H5VTNBGXH:2:11302:24617:6136,
NC_031966.2:17783220|17847853	NC_031966.2	17783220	17847853	1	1_1_0	1	0.667	n/a	/n/a	+	NB501461:148:H5VTNBGXH:4:13409:25795:12328,
NC_031966.2:20982517|20982729	NC_031966.2	20982517	20982729	1	1_1_0	7910	0.000	n/a	/n/a	+	NB501461:148:H5VTNBGXH:1:21107:20705:16843,
NC_031966.2:21354417|21356032	NC_031966.2	21354417	21356032	1	1_1_0	0	1	n/a	/n/a	-	NB501461:148:H5VTNBGXH:1:21112:15970:5838,
NC_031966.2:28735199|28742815	NC_031966.2	28735199	28742815	1	0_1_1	868	0.002	n/a	/n/a	-	NB501461:148:H5VTNBGXH:1:11109:23482:17932,
NC_031966.2:29940845|29941924	NC_031966.2	29940845	29941924	1	1_1_0	3	0.400	n/a	/n/a	-	NB501461:148:H5VTNBGXH:1:22203:18972:3889,
NC_031966.2:33387615|33390660	NC_031966.2	33387615	33390660	1	1_1_0	79	0.025	n/a	/n/a	-	NB501461:148:H5VTNBGXH:3:11611:21701:14627,
NC_031967.2:789620|790695	NC_031967.2	789620	790695	1	1_1_0	47	0.041	n/a	/n/a	-	NB501461:148:H5VTNBGXH:4:12411:24057:12727,
NC_031967.2:6167474|6170849	NC_031967.2	6167474	6170849	1	1_1_0	50	0.038	n/a	/n/a	+	NB501461:148:H5VTNBGXH:3:23607:9919:16325,
NC_031967.2:11200321|11201198	NC_031967.2	11200321	11201198	1	1_1_0	2	0.500	n/a	/n/a	+	NB501461:148:H5VTNBGXH:1:23308:9007:8572,
NC_031967.2:23990398|23992907	NC_031967.2	23990398	23992907	1	1_1_0	2	0.500	n/a	/n/a	-	NB501461:148:H5VTNBGXH:2:21204:8956:14346,
NC_031967.2:31533140|31538150	NC_031967.2	31533140	31538150	1	0_1_1	16	0.111	n/a	/n/a	+	NB501461:148:H5VTNBGXH:3:11408:9463:6847,
NC_031967.2:32941265|32941350	NC_031967.2	32941265	32941350	1	1_1_0	4	0.333	n/a	/n/a	+	NB501461:148:H5VTNBGXH:3:23508:14427:5730,
NC_031967.2:37631285|37632881	NC_031967.2	37631285	37632881	1	1_1_0	1	0.667	n/a	/n/a	+	NB501461:148:H5VTNBGXH:3:21409:5793:11653,
NC_031969.2:5792327|5986215	NC_031969.2	5792327	5986215	1	1_1_0	0	1	n/a	/n/a	+	NB501461:148:H5VTNBGXH:2:21105:24908:13350,
NC_031969.2:7183700|7184231	NC_031969.2	7183700	7184231	1	1_1_0	98	0.020	n/a	/n/a	-	NB501461:148:H5VTNBGXH:3:23605:1843:1965,
NC_031969.2:23396054|23554980	NC_031969.2	23396054	23554980	1	1_1_0	2604	0.001	n/a	/n/a	-	NB501461:148:H5VTNBGXH:3:21504:24586:18938,
NC_031969.2:23454709|23548362	NC_031969.2	23454709	23548362	1	1_1_0	2516	0.001	n/a	/n/a	-	NB501461:148:H5VTNBGXH:4:12606:16197:9409,
NC_031969.2:23490817|23554980	NC_031969.2	23490817	23554980	1	1_1_0	2657	0.001	n/a	/n/a	-	NB501461:148:H5VTNBGXH:2:21201:17666:3640,
NC_031969.2:34244359|34244978	NC_031969.2	34244359	34244978	1	1_1_0	10	0.167	n/a	/n/a	+	NB501461:148:H5VTNBGXH:1:22204:16590:11213,
NC_031969.2:35250619|35266841	NC_031969.2	35250619	35266841	1	1_1_0	1	0.667	n/a	/n/a	-	NB501461:148:H5VTNBGXH:3:13510:11367:10983,
NC_031970.2:6641696|6645396	NC_031970.2	6641696	6645396	1	1_1_0	2	0.500	n/a	/n/a	-	NB501461:148:H5VTNBGXH:2:11204:2890:14406,
NC_031970.2:9514646|9544755	NC_031970.2	9514646	9544755	1	1_0_1	54	0.036	n/a	/n/a	-	NB501461:148:H5VTNBGXH:4:21601:3235:18438,
NC_031970.2:12535689|12554006	NC_031970.2	12535689	12554006	1	1_1_0	0	1	n/a	/n/a	-	NB501461:148:H5VTNBGXH:3:22611:16272:9192,
NC_031970.2:21473402|21473540	NC_031970.2	21473402	21473540	1	1_1_0	2	0.500	n/a	/n/a	+	NB501461:148:H5VTNBGXH:3:13612:3185:4175,
NC_031970.2:21797068|21797920	NC_031970.2	21797068	21797920	1	1_1_0	4	0.333	n/a	/n/a	-	NB501461:148:H5VTNBGXH:3:12511:23333:11827,
NC_031970.2:24033086|24034103	NC_031970.2	24033086	24034103	1	1_1_0	39	0.049	n/a	/n/a	-	NB501461:148:H5VTNBGXH:1:13101:6227:8586,
NC_031970.2:25628208|25629514	NC_031970.2	25628208	25629514	1	1_1_0	0	1	n/a	/n/a	+	NB501461:148:H5VTNBGXH:1:13212:5797:8119,
NC_031970.2:28555057|28555880	NC_031970.2	28555057	28555880	1	1_0_1	3	0.400	n/a	/n/a	-	NB501461:148:H5VTNBGXH:4:12511:6060:17624,
NC_031971.2:5738610|5738745	NC_031971.2	5738610	5738745	1	1_1_0	795	0.003	n/a	/n/a	-	NB501461:148:H5VTNBGXH:2:11307:25314:8259,
NC_031971.2:9436452|9436501	NC_031971.2	9436452	9436501	1	1_1_0	358	0.006	n/a	/n/a	-	NB501461:148:H5VTNBGXH:2:21106:9826:5930,
NC_031971.2:17193932|17196583	NC_031971.2	17193932	17196583	1	1_1_0	34	0.056	n/a	/n/a	+	NB501461:148:H5VTNBGXH:3:21607:25570:14891,
NC_031971.2:24865957|24874046	NC_031971.2	24865957	24874046	1	1_1_0	50	0.038	n/a	/n/a	-	NB501461:148:H5VTNBGXH:2:21212:4700:1789,
NC_031971.2:25543800|25544213	NC_031971.2	25543800	25544213	1	1_1_0	22	0.083	n/a	/n/a	-	NB501461:148:H5VTNBGXH:1:21308:23149:10699,
NC_031971.2:34461444|34489470	NC_031971.2	34461444	34489470	1	1_0_1	0	1	n/a	/n/a	+	NB501461:148:H5VTNBGXH:1:13101:5659:7460,
NC_031971.2:35733213|35733321	NC_031971.2	35733213	35733321	1	1_1_0	2	0.500	n/a	/n/a	+	NB501461:148:H5VTNBGXH:1:12109:10197:19922,
NC_031971.2:40904128|40907836	NC_031971.2	40904128	40907836	1	1_1_0	19	0.095	n/a	/n/a	+	NB501461:148:H5VTNBGXH:4:22506:6111:5135,
NC_031972.2:3425174|3425660	NC_031972.2	3425174	3425660	1	0_1_1	150	0.013	n/a	/n/a	-	NB501461:148:H5VTNBGXH:2:11309:12657:20272,
NC_031972.2:3486799|3487171	NC_031972.2	3486799	3487171	1	1_1_0	3786	0.001	n/a	/n/a	+	NB501461:148:H5VTNBGXH:4:11405:19185:17820,
NC_031972.2:3593410|3593526	NC_031972.2	3593410	3593526	1	1_1_0	9961	0.000	n/a	/n/a	+	NB501461:148:H5VTNBGXH:3:11607:10067:14367,
NC_031972.2:9035756|9035959	NC_031972.2	9035756	9035959	1	1_1_0	189	0.010	n/a	/n/a	+	NB501461:148:H5VTNBGXH:1:23103:24680:15953,
NC_031972.2:9266352|9270971	NC_031972.2	9266352	9270971	1	1_1_0	109	0.018	n/a	/n/a	-	NB501461:148:H5VTNBGXH:1:21211:14944:13254,
NC_031972.2:12882156|12884495	NC_031972.2	12882156	12884495	1	1_1_0	8	0.200	n/a	/n/a	-	NB501461:148:H5VTNBGXH:4:21402:2672:14341,
NC_031972.2:43408763|43408891	NC_031972.2	43408763	43408891	1	1_1_0	1	0.667	n/a	/n/a	+	NB501461:148:H5VTNBGXH:4:23509:11563:11514,
NC_031972.2:46667969|46668475	NC_031972.2	46667969	46668475	1	0_1_1	22	0.083	n/a	/n/a	-	NB501461:148:H5VTNBGXH:4:11503:23013:15849,
NC_031972.2:49597002|49597320	NC_031972.2	49597002	49597320	1	1_1_0	316	0.006	n/a	/n/a	+	NB501461:148:H5VTNBGXH:2:22112:15223:15289,
NC_031972.2:49698951|49699096	NC_031972.2	49698951	49699096	1	1_1_0	609	0.003	n/a	/n/a	+	NB501461:148:H5VTNBGXH:2:11310:14699:6421,
NC_031972.2:52746601|52750139	NC_031972.2	52746601	52750139	1	0_1_1	5312	0.000	n/a	/n/a	+	NB501461:148:H5VTNBGXH:2:22312:18733:1392,
NC_031972.2:56951606|56979360	NC_031972.2	56951606	56979360	1	1_1_0	1	0.667	n/a	/n/a	+	NB501461:148:H5VTNBGXH:4:22404:13030:1116,
NC_031972.2:60987545|60988331	NC_031972.2	60987545	60988331	1	1_1_0	3	0.400	n/a	/n/a	+	NB501461:148:H5VTNBGXH:2:22304:17860:19472,
NC_031972.2:61245143|61245486	NC_031972.2	61245143	61245486	1	1_1_0	10	0.167	n/a	/n/a	+	NB501461:148:H5VTNBGXH:4:13404:5586:5873,
NC_031973.2:8919439|8926264	NC_031973.2	8919439	8926264	1	1_1_0	60	0.032	n/a	/n/a	+	NB501461:148:H5VTNBGXH:2:13211:10702:6905,
NC_031973.2:9897506|9902986	NC_031973.2	9897506	9902986	1	1_1_0	228	0.009	n/a	/n/a	+	NB501461:148:H5VTNBGXH:2:23202:1335:6839,
NC_031973.2:17156765|17490313	NC_031973.2	17156765	17490313	1	1_1_0	0	1	n/a	/n/a	+	NB501461:148:H5VTNBGXH:3:13406:17652:2608,
NC_031973.2:20376898|20377231	NC_031973.2	20376898	20377231	1	1_1_0	4	0.333	n/a	/n/a	+	NB501461:148:H5VTNBGXH:2:12102:17717:9701,
NC_031973.2:20769283|20807307	NC_031973.2	20769283	20807307	1	1_1_0	1	0.667	n/a	/n/a	+	NB501461:148:H5VTNBGXH:3:21506:2402:12199,
NC_031973.2:26159330|26159830	NC_031973.2	26159330	26159830	1	1_1_0	1	0.667	n/a	/n/a	+	NB501461:148:H5VTNBGXH:3:11404:8310:8557,
NC_031974.2:17041291|17043827	NC_031974.2	17041291	17043827	1	1_1_0	3	0.400	n/a	/n/a	+	NB501461:148:H5VTNBGXH:2:11308:25324:6462,
NC_031974.2:18954296|19002160	NC_031974.2	18954296	19002160	1	1_1_0	1	0.667	n/a	/n/a	-	NB501461:148:H5VTNBGXH:2:12101:26518:6544,
NC_031974.2:29670437|29678118	NC_031974.2	29670437	29678118	1	1_1_0	2	0.500	n/a	/n/a	+	NB501461:148:H5VTNBGXH:3:11608:18798:10965,
NC_031974.2:29670437|29679769	NC_031974.2	29670437	29679769	1	1_1_0	2	0.500	n/a	/n/a	+	NB501461:148:H5VTNBGXH:4:12501:23673:11189,
NC_031975.2:12968228|12968305	NC_031975.2	12968228	12968305	1	1_1_0	3	0.400	n/a	/n/a	-	NB501461:148:H5VTNBGXH:1:23108:17467:17108,
NC_031976.2:5282745|5282804	NC_031976.2	5282745	5282804	1	1_1_0	2	0.500	n/a	/n/a	+	NB501461:148:H5VTNBGXH:3:22409:8156:13285,
NC_031976.2:14726309|14729615	NC_031976.2	14726309	14729615	1	1_1_0	4	0.333	n/a	/n/a	+	NB501461:148:H5VTNBGXH:3:23508:20100:12828,
NC_031976.2:20638539|20639053	NC_031976.2	20638539	20639053	1	1_0_1	1	0.667	n/a	/n/a	-	NB501461:148:H5VTNBGXH:4:22410:8129:18420,
NC_031976.2:22969911|22973135	NC_031976.2	22969911	22973135	1	1_1_0	10	0.167	n/a	/n/a	+	NB501461:148:H5VTNBGXH:3:13402:25237:8659,
NC_031976.2:37168190|37182728	NC_031976.2	37168190	37182728	1	1_1_0	0	1	n/a	/n/a	-	NB501461:148:H5VTNBGXH:4:13501:2725:19772,
NC_031977.2:8081981|8084957	NC_031977.2	8081981	8084957	1	1_1_0	4	0.333	n/a	/n/a	-	NB501461:148:H5VTNBGXH:4:13404:7696:16748,
NC_031977.2:8697960|8698654	NC_031977.2	8697960	8698654	1	1_1_0	2	0.500	n/a	/n/a	-	NB501461:148:H5VTNBGXH:3:12410:22408:14256,
NC_031977.2:17407549|17408247	NC_031977.2	17407549	17408247	1	1_1_0	12	0.143	n/a	/n/a	+	NB501461:148:H5VTNBGXH:1:22303:22267:17910,
NC_031977.2:17611207|17612004	NC_031977.2	17611207	17612004	1	1_1_0	0	1	n/a	/n/a	+	NB501461:148:H5VTNBGXH:2:22202:22988:12406,
NC_031977.2:17639409|17640276	NC_031977.2	17639409	17640276	1	1_1_0	6	0.250	n/a	/n/a	+	NB501461:148:H5VTNBGXH:3:13501:16529:14495,
NC_031977.2:19567685|19574698	NC_031977.2	19567685	19574698	1	1_1_0	1	0.667	n/a	/n/a	+	NB501461:148:H5VTNBGXH:3:12511:2787:14389,
NC_031977.2:20393265|20396333	NC_031977.2	20393265	20396333	1	1_1_0	0	1	n/a	/n/a	+	NB501461:148:H5VTNBGXH:4:11604:25487:3250,
NC_031977.2:22290442|22293892	NC_031977.2	22290442	22293892	1	1_1_0	5	0.286	n/a	/n/a	-	NB501461:148:H5VTNBGXH:1:13110:24069:8009,
NC_031977.2:33536004|33544685	NC_031977.2	33536004	33544685	1	1_1_0	2	0.500	n/a	/n/a	-	NB501461:148:H5VTNBGXH:2:22309:17479:9129,
NC_031977.2:35853313|35853525	NC_031977.2	35853313	35853525	1	1_1_0	12	0.143	n/a	/n/a	-	NB501461:148:H5VTNBGXH:1:13109:24309:7273,
NC_031978.2:105055|105225	NC_031978.2	105055	105225	1	1_1_0	273	0.007	n/a	/n/a	+	NB501461:148:H5VTNBGXH:3:13405:18427:7313,
NC_031978.2:2487957|2505181	NC_031978.2	2487957	2505181	1	1_1_0	13	0.133	n/a	/n/a	+	NB501461:148:H5VTNBGXH:3:11602:17286:5698,
NC_031978.2:9746625|9769321	NC_031978.2	9746625	9769321	1	1_1_0	7	0.222	n/a	/n/a	+	NB501461:148:H5VTNBGXH:2:23206:8143:8609,
NC_031978.2:11324942|11348474	NC_031978.2	11324942	11348474	1	1_1_0	3	0.400	n/a	/n/a	-	NB501461:148:H5VTNBGXH:4:23405:15560:15664,
NC_031978.2:17799971|17800050	NC_031978.2	17799971	17800050	1	1_1_0	3	0.400	n/a	/n/a	+	NB501461:148:H5VTNBGXH:4:13502:17202:10106,
NC_031978.2:20930552|20937696	NC_031978.2	20930552	20937696	1	1_1_0	12	0.143	n/a	/n/a	+	NB501461:148:H5VTNBGXH:4:23608:3480:18664,
NC_031978.2:23453802|23490192	NC_031978.2	23453802	23490192	1	1_1_0	1	0.667	n/a	/n/a	+	NB501461:148:H5VTNBGXH:3:12402:19590:8938,
NC_031978.2:24382546|24382736	NC_031978.2	24382546	24382736	1	1_1_0	8	0.200	n/a	/n/a	-	NB501461:148:H5VTNBGXH:2:21110:7438:10863,
NC_031978.2:25212390|25215497	NC_031978.2	25212390	25215497	1	1_1_0	7	0.222	n/a	/n/a	+	NB501461:148:H5VTNBGXH:4:13410:8473:7167,
NC_031978.2:25214297|25216302	NC_031978.2	25214297	25216302	1	1_1_0	13	0.133	n/a	/n/a	+	NB501461:148:H5VTNBGXH:2:22103:20324:15787,
NC_031978.2:31792811|31800195	NC_031978.2	31792811	31800195	1	1_1_0	0	1	n/a	/n/a	-	NB501461:148:H5VTNBGXH:4:12608:25313:10109,
NC_031979.2:573792|574347	NC_031979.2	573792	574347	1	1_1_0	4	0.333	n/a	/n/a	-	NB501461:148:H5VTNBGXH:1:23312:13077:10977,
NC_031979.2:17019818|17128021	NC_031979.2	17019818	17128021	1	1_1_0	1	0.667	n/a	/n/a	+	NB501461:148:H5VTNBGXH:2:22311:2254:6214,
NC_031979.2:23557766|23559356	NC_031979.2	23557766	23559356	1	1_1_0	0	1	n/a	/n/a	-	NB501461:148:H5VTNBGXH:2:11305:16101:2814,
NC_031979.2:31555540|31555975	NC_031979.2	31555540	31555975	1	1_1_0	3	0.400	n/a	/n/a	+	NB501461:148:H5VTNBGXH:2:23101:7619:9193,
NC_031979.2:36408021|36408711	NC_031979.2	36408021	36408711	1	1_1_0	8	0.200	n/a	/n/a	-	NB501461:148:H5VTNBGXH:2:12304:2496:11628,
NC_031979.2:37499897|37509861	NC_031979.2	37499897	37509861	1	0_1_1	5	0.286	n/a	/n/a	+	NB501461:148:H5VTNBGXH:2:22205:24298:11718,
NC_031980.2:888970|893264	NC_031980.2	888970	893264	1	1_1_0	13	0.133	n/a	/n/a	+	NB501461:148:H5VTNBGXH:2:21104:5310:10101,
NC_031980.2:6396186|6397349	NC_031980.2	6396186	6397349	1	1_1_0	10	0.167	n/a	/n/a	-	NB501461:148:H5VTNBGXH:1:13308:9039:14641,
NC_031980.2:6476381|6490798	NC_031980.2	6476381	6490798	1	1_1_0	36	0.053	n/a	/n/a	-	NB501461:148:H5VTNBGXH:4:23512:9826:13478,
NC_031980.2:11627669|11629683	NC_031980.2	11627669	11629683	1	1_1_0	3	0.400	n/a	/n/a	-	NB501461:148:H5VTNBGXH:1:12101:16317:10418,
NC_031980.2:32077142|32080008	NC_031980.2	32077142	32080008	1	1_1_0	5	0.286	n/a	/n/a	-	NB501461:148:H5VTNBGXH:2:13210:2518:7773,
NC_031981.2:1348169|1349551	NC_031981.2	1348169	1349551	1	1_0_1	2	0.500	n/a	/n/a	-	NB501461:148:H5VTNBGXH:4:13603:14322:12735,
NC_031981.2:2011614|2012278	NC_031981.2	2011614	2012278	1	1_1_0	1	0.667	n/a	/n/a	+	NB501461:148:H5VTNBGXH:3:23605:6861:16928,
NC_031981.2:2295581|2296726	NC_031981.2	2295581	2296726	1	1_1_0	1	0.667	n/a	/n/a	+	NB501461:148:H5VTNBGXH:3:23406:22227:15902,
NC_031981.2:12549101|12549945	NC_031981.2	12549101	12549945	1	0_1_1	31	0.061	n/a	/n/a	+	NB501461:148:H5VTNBGXH:2:22210:10466:8749,
NC_031981.2:12584629|12587431	NC_031981.2	12584629	12587431	1	1_1_0	16	0.111	n/a	/n/a	+	NB501461:148:H5VTNBGXH:2:12201:25728:17920,
NC_031981.2:24682553|24683632	NC_031981.2	24682553	24683632	1	1_1_0	2	0.500	n/a	/n/a	+	NB501461:148:H5VTNBGXH:4:11405:17582:4753,
NC_031981.2:27267347|27267889	NC_031981.2	27267347	27267889	1	1_1_0	12	0.143	n/a	/n/a	-	NB501461:148:H5VTNBGXH:3:13602:22590:10364,
NC_031982.2:1584077|1587668	NC_031982.2	1584077	1587668	1	1_1_0	36	0.053	n/a	/n/a	+	NB501461:148:H5VTNBGXH:4:12403:18700:17587,
NC_031982.2:4477984|4478859	NC_031982.2	4477984	4478859	1	1_1_0	1	0.667	n/a	/n/a	-	NB501461:148:H5VTNBGXH:2:23108:24360:9728,
NC_031982.2:7462840|7463131	NC_031982.2	7462840	7463131	1	1_1_0	23	0.080	n/a	/n/a	+	NB501461:148:H5VTNBGXH:3:22407:22826:8627,
NC_031982.2:15053320|15093159	NC_031982.2	15053320	15093159	1	1_1_0	5	0.286	n/a	/n/a	-	NB501461:148:H5VTNBGXH:1:21210:17409:12532,
NC_031982.2:15091152|15093159	NC_031982.2	15091152	15093159	1	1_1_0	5	0.286	n/a	/n/a	-	NB501461:148:H5VTNBGXH:1:22106:25854:12414,
NC_031982.2:19705211|19705307	NC_031982.2	19705211	19705307	1	1_1_0	20	0.091	n/a	/n/a	-	NB501461:148:H5VTNBGXH:4:13508:25645:19092,
NC_031982.2:27198158|27198237	NC_031982.2	27198158	27198237	1	1_1_0	99	0.020	n/a	/n/a	+	NB501461:148:H5VTNBGXH:2:13311:10947:16745,
NC_031982.2:27199427|27203702	NC_031982.2	27199427	27203702	1	1_1_0	79	0.025	n/a	/n/a	+	NB501461:148:H5VTNBGXH:4:22503:6468:11934,
NC_031982.2:27355617|27355956	NC_031982.2	27355617	27355956	1	1_1_0	2	0.500	n/a	/n/a	+	NB501461:148:H5VTNBGXH:3:22605:14742:17181,
NC_031982.2:27355617|27446733	NC_031982.2	27355617	27446733	1	1_1_0	0	1	n/a	/n/a	+	NB501461:148:H5VTNBGXH:3:13608:3615:17303,
NC_031982.2:28389356|28393781	NC_031982.2	28389356	28393781	1	1_1_0	8	0.200	n/a	/n/a	-	NB501461:148:H5VTNBGXH:3:13502:3909:13354,
NC_031982.2:28721832|28740958	NC_031982.2	28721832	28740958	1	1_1_0	4	0.333	n/a	/n/a	-	NB501461:148:H5VTNBGXH:3:22509:13614:6469,
NC_031982.2:34194421|34195514	NC_031982.2	34194421	34195514	1	1_1_0	51	0.038	n/a	/n/a	-	NB501461:148:H5VTNBGXH:4:13411:9055:10804,
NC_031983.2:6570632|6595247	NC_031983.2	6570632	6595247	1	1_1_0	0	1	n/a	/n/a	-	NB501461:148:H5VTNBGXH:3:22611:21294:10381,
NC_031983.2:17041201|17043632	NC_031983.2	17041201	17043632	1	0_1_1	122	0.016	n/a	/n/a	+	NB501461:148:H5VTNBGXH:3:11412:10883:2814,
NC_031983.2:17041201|17046105	NC_031983.2	17041201	17046105	1	1_1_0	173	0.011	n/a	/n/a	+	NB501461:148:H5VTNBGXH:4:22401:22556:6691,
NC_031983.2:17043883|17047324	NC_031983.2	17043883	17047324	1	1_0_1	27	0.069	n/a	/n/a	+	NB501461:148:H5VTNBGXH:4:22510:11561:10767,
NC_031983.2:19968851|19972377	NC_031983.2	19968851	19972377	1	1_1_0	13	0.133	n/a	/n/a	-	NB501461:148:H5VTNBGXH:2:21202:24760:3915,
NC_031983.2:23463645|23465764	NC_031983.2	23463645	23465764	1	1_1_0	3	0.400	n/a	/n/a	-	NB501461:148:H5VTNBGXH:4:12604:23708:11282,
NC_031983.2:24598168|24605462	NC_031983.2	24598168	24605462	1	1_1_0	5	0.286	n/a	/n/a	-	NB501461:148:H5VTNBGXH:1:12203:15297:7648,
NC_031984.2:6929931|6930099	NC_031984.2	6929931	6930099	1	1_1_0	385	0.005	n/a	/n/a	-	NB501461:148:H5VTNBGXH:2:12306:10075:2017,
NC_031984.2:14454086|14455490	NC_031984.2	14454086	14455490	1	1_1_0	9	0.182	n/a	/n/a	-	NB501461:148:H5VTNBGXH:3:11409:5891:3838,
NC_031984.2:19205567|19221108	NC_031984.2	19205567	19221108	1	1_1_0	2	0.500	n/a	/n/a	-	NB501461:148:H5VTNBGXH:4:22404:10376:6546,
NC_031984.2:26212791|26507467	NC_031984.2	26212791	26507467	1	1_0_1	1	0.667	n/a	/n/a	+	NB501461:148:H5VTNBGXH:2:23210:20245:3313,
NC_031984.2:27420378|27421954	NC_031984.2	27420378	27421954	1	1_1_0	4	0.333	n/a	/n/a	-	NB501461:148:H5VTNBGXH:3:23404:17367:9616,
NC_031984.2:27998739|27998811	NC_031984.2	27998739	27998811	1	1_1_0	13	0.133	n/a	/n/a	+	NB501461:148:H5VTNBGXH:1:21307:16455:6199,
NC_031985.2:10006719|10006953	NC_031985.2	10006719	10006953	1	1_1_0	0	1	n/a	/n/a	-	NB501461:148:H5VTNBGXH:3:21602:12276:13536,
NC_031985.2:11602602|11608678	NC_031985.2	11602602	11608678	1	1_1_0	957	0.002	n/a	/n/a	-	NB501461:148:H5VTNBGXH:4:12507:3897:1953,
NC_031985.2:14985839|14988515	NC_031985.2	14985839	14988515	1	1_1_0	12	0.143	n/a	/n/a	+	NB501461:148:H5VTNBGXH:4:23507:24784:13319,
NC_031985.2:22225475|22231863	NC_031985.2	22225475	22231863	1	1_0_1	15	0.118	n/a	/n/a	+	NB501461:148:H5VTNBGXH:4:22404:4836:13090,
NC_031985.2:22232014|22233566	NC_031985.2	22232014	22233566	1	1_1_0	22	0.083	n/a	/n/a	+	NB501461:148:H5VTNBGXH:4:22608:8768:1893,
NC_031985.2:22503882|22505549	NC_031985.2	22503882	22505549	1	1_1_0	5	0.286	n/a	/n/a	+	NB501461:148:H5VTNBGXH:4:21603:4323:6667,
NC_031985.2:32736721|32736871	NC_031985.2	32736721	32736871	1	1_1_0	1	0.667	n/a	/n/a	-	NB501461:148:H5VTNBGXH:2:21303:9061:10217,
NC_031986.2:17688|43760	NC_031986.2	17688	43760	1	1_1_0	133	0.015	n/a	/n/a	-	NB501461:148:H5VTNBGXH:4:22510:13221:18490,
NC_031986.2:4005656|4007058	NC_031986.2	4005656	4007058	1	1_0_1	110	0.018	n/a	/n/a	+	NB501461:148:H5VTNBGXH:2:12207:18325:10614,
NC_031986.2:11263255|11266860	NC_031986.2	11263255	11266860	1	1_1_0	49	0.039	n/a	/n/a	-	NB501461:148:H5VTNBGXH:2:13205:11912:5597,
NC_031986.2:11629995|11633592	NC_031986.2	11629995	11633592	1	1_1_0	3	0.400	n/a	/n/a	+	NB501461:148:H5VTNBGXH:3:21607:19977:13508,
NC_031986.2:11715703|11726486	NC_031986.2	11715703	11726486	1	1_1_0	0	1	n/a	/n/a	+	NB501461:148:H5VTNBGXH:1:22103:2236:11638,
NC_031986.2:11742381|11743817	NC_031986.2	11742381	11743817	1	1_1_0	1	0.667	n/a	/n/a	+	NB501461:148:H5VTNBGXH:4:22405:15341:11810,
NC_031986.2:21701397|21703838	NC_031986.2	21701397	21703838	1	1_1_0	194	0.010	n/a	/n/a	+	NB501461:148:H5VTNBGXH:2:21111:5048:11628,
NC_031986.2:25927398|25928152	NC_031986.2	25927398	25928152	1	1_1_0	1	0.667	n/a	/n/a	+	NB501461:148:H5VTNBGXH:4:23606:14485:13010,
NC_031986.2:38352275|38358179	NC_031986.2	38352275	38358179	1	1_1_0	62	0.031	n/a	/n/a	+	NB501461:148:H5VTNBGXH:4:23505:22787:13647,
NC_031986.2:38358061|38358237	NC_031986.2	38358061	38358237	1	1_1_0	74	0.026	n/a	/n/a	-	NB501461:148:H5VTNBGXH:1:13207:19294:14602,
NC_031986.2:39127323|39142505	NC_031986.2	39127323	39142505	1	1_1_0	5	0.286	n/a	/n/a	-	NB501461:148:H5VTNBGXH:2:12102:13116:17105,
NC_031986.2:45468002|45472582	NC_031986.2	45468002	45472582	1	1_1_0	86	0.023	n/a	/n/a	-	NB501461:148:H5VTNBGXH:2:23104:10854:1426,
NC_031987.2:106680|109303	NC_031987.2	106680	109303	1	1_1_0	21	0.087	n/a	/n/a	-	NB501461:148:H5VTNBGXH:4:22407:9873:18781,
NC_031987.2:420207|420286	NC_031987.2	420207	420286	1	1_1_0	2259	0.001	n/a	/n/a	+	NB501461:148:H5VTNBGXH:1:11205:6893:13291,
NC_031987.2:455248|456150	NC_031987.2	455248	456150	1	1_1_0	1004	0.002	n/a	/n/a	+	NB501461:148:H5VTNBGXH:4:21603:25009:9597,
NC_031987.2:460907|473655	NC_031987.2	460907	473655	1	1_1_0	1182	0.002	n/a	/n/a	-	NB501461:148:H5VTNBGXH:1:22209:23196:11438,
NC_031987.2:462689|462814	NC_031987.2	462689	462814	1	1_1_0	2162	0.001	n/a	/n/a	+	NB501461:148:H5VTNBGXH:4:23609:25735:16020,
NC_031987.2:495270|495627	NC_031987.2	495270	495627	1	1_1_0	2133	0.001	n/a	/n/a	+	NB501461:148:H5VTNBGXH:4:11406:11408:6346,
NC_031987.2:568368|568735	NC_031987.2	568368	568735	1	1_1_0	1674	0.001	n/a	/n/a	+	NB501461:148:H5VTNBGXH:3:22608:11297:19487,
NC_031987.2:2851544|2861447	NC_031987.2	2851544	2861447	1	1_0_1	4	0.333	n/a	/n/a	+	NB501461:148:H5VTNBGXH:3:12604:15022:1266,
NC_031987.2:5218783|5218926	NC_031987.2	5218783	5218926	1	1_1_0	118	0.017	n/a	/n/a	-	NB501461:148:H5VTNBGXH:4:21603:23077:14045,
NC_031987.2:6391268|6398431	NC_031987.2	6391268	6398431	1	0_1_1	27	0.069	n/a	/n/a	-	NB501461:148:H5VTNBGXH:4:12612:4329:15769,
NC_031987.2:6397226|6397276	NC_031987.2	6397226	6397276	1	1_1_0	29	0.065	n/a	/n/a	+	NB501461:148:H5VTNBGXH:2:23211:7361:7819,
NC_031987.2:6421678|6462056	NC_031987.2	6421678	6462056	1	1_1_0	41	0.047	n/a	/n/a	-	NB501461:148:H5VTNBGXH:2:11211:10939:14810,
NC_031987.2:15819318|15819973	NC_031987.2	15819318	15819973	1	1_1_0	0	1	n/a	/n/a	-	NB501461:148:H5VTNBGXH:4:22501:3400:17325,
NC_031987.2:22316259|22317046	NC_031987.2	22316259	22317046	1	1_1_0	19	0.095	n/a	/n/a	-	NB501461:148:H5VTNBGXH:4:22402:2551:4625,
NC_031987.2:22735383|22749244	NC_031987.2	22735383	22749244	1	1_1_0	5	0.286	n/a	/n/a	-	NB501461:148:H5VTNBGXH:4:23603:17620:19539,
NC_031987.2:23873119|23873437	NC_031987.2	23873119	23873437	1	1_1_0	10	0.167	n/a	/n/a	+	NB501461:148:H5VTNBGXH:3:23611:20246:11001,
NC_031987.2:26810460|26810564	NC_031987.2	26810460	26810564	1	1_1_0	1015	0.002	n/a	/n/a	+	NB501461:148:H5VTNBGXH:4:22404:3604:8032,
NC_031987.2:26814282|26814386	NC_031987.2	26814282	26814386	1	1_1_0	1399	0.001	n/a	/n/a	+	NB501461:148:H5VTNBGXH:1:22303:22931:6160,
NC_031987.2:26981044|26990908	NC_031987.2	26981044	26990908	1	1_1_0	3	0.400	n/a	/n/a	+	NB501461:148:H5VTNBGXH:1:23109:21090:10862,
NC_031987.2:33741177|33741258	NC_031987.2	33741177	33741258	1	1_1_0	1060	0.002	n/a	/n/a	+	NB501461:148:H5VTNBGXH:2:13201:23552:6643,
NC_031987.2:33761399|33761458	NC_031987.2	33761399	33761458	1	1_1_0	1513	0.001	n/a	/n/a	-	NB501461:148:H5VTNBGXH:3:12511:6285:18459,
NC_031987.2:33761405|33761533	NC_031987.2	33761405	33761533	1	1_1_0	1467	0.001	n/a	/n/a	+	NB501461:148:H5VTNBGXH:2:22212:4513:3626,
NC_031987.2:33771542|33771697	NC_031987.2	33771542	33771697	1	1_1_0	1003	0.002	n/a	/n/a	+	NB501461:148:H5VTNBGXH:2:11209:20651:4723,
NC_031987.2:33772383|33772490	NC_031987.2	33772383	33772490	1	1_1_0	1008	0.002	n/a	/n/a	+	NB501461:148:H5VTNBGXH:3:13411:9793:13806,
NC_031987.2:33772502|33774850	NC_031987.2	33772502	33774850	1	1_1_0	1234	0.002	n/a	/n/a	+	NB501461:148:H5VTNBGXH:1:13211:4102:12518,
NC_031987.2:33783383|33785744	NC_031987.2	33783383	33785744	1	1_1_0	1198	0.002	n/a	/n/a	+	NB501461:148:H5VTNBGXH:4:11607:20865:18190,
NC_031987.2:33808637|33808720	NC_031987.2	33808637	33808720	1	1_1_0	1095	0.002	n/a	/n/a	+	NB501461:148:H5VTNBGXH:1:11301:3839:17079,
NC_031987.2:33838215|33838343	NC_031987.2	33838215	33838343	1	1_1_0	1282	0.002	n/a	/n/a	+	NB501461:148:H5VTNBGXH:4:11510:11881:6625,
NC_031987.2:33843537|33843973	NC_031987.2	33843537	33843973	1	1_1_0	819	0.002	n/a	/n/a	+	NB501461:148:H5VTNBGXH:3:12603:24263:1474,
NC_031987.2:33866567|33866689	NC_031987.2	33866567	33866689	1	1_1_0	1080	0.002	n/a	/n/a	-	NB501461:148:H5VTNBGXH:1:23306:24203:7623,
NC_031987.2:33872770|33872957	NC_031987.2	33872770	33872957	1	1_1_0	1645	0.001	n/a	/n/a	-	NB501461:148:H5VTNBGXH:1:23104:18446:15130,
NC_031987.2:33874221|33874291	NC_031987.2	33874221	33874291	1	1_1_0	1866	0.001	n/a	/n/a	+	NB501461:148:H5VTNBGXH:4:21402:22853:13618,
NC_031987.2:33877481|33877597	NC_031987.2	33877481	33877597	1	1_1_0	1874	0.001	n/a	/n/a	+	NB501461:148:H5VTNBGXH:2:21306:17280:15505,
NW_020327228.1:209178|215489	NW_020327228.1	209178	215489	1	1_1_0	3	0.400	n/a	/n/a	+	NB501461:148:H5VTNBGXH:2:12207:11780:13074,

## Sheet: BM13
circRNA_ID	chr	circRNA_start	circRNA_end	#junction_reads	SM_MS_SMS	#non_junction_reads	junction_reads_ratio	circRNA_type	gene_id	strand	junction_reads_ID
NC_031978.2:102602|105225	NC_031978.2	102602	105225	237	6_37_33	211	0.692	n/a	/n/a	+	NB501461:148:H5VTNBGXH:1:11201:5869:8128,NB501461:148:H5VTNBGXH:1:11202:19157:13748,NB501461:148:H5VTNBGXH:1:11301:22205:3065,NB501461:148:H5VTNBGXH:1:11302:12351:10132,NB501461:148:H5VTNBGXH:1:11302:16295:14895,NB501461:148:H5VTNBGXH:1:11307:21780:11967,NB501461:148:H5VTNBGXH:1:11307:16309:18159,NB501461:148:H5VTNBGXH:1:12202:15548:1663,NB501461:148:H5VTNBGXH:1:13107:9706:10492,NB501461:148:H5VT…
NC_031987.2:33736652|33736930	NC_031987.2	33736652	33736930	72	11_11_0	907	0.137	n/a	/n/a	+	NB501461:148:H5VTNBGXH:1:11107:12414:4085,NB501461:148:H5VTNBGXH:1:11312:17086:1732,NB501461:148:H5VTNBGXH:1:12101:16153:6282,NB501461:148:H5VTNBGXH:1:12104:25665:9511,NB501461:148:H5VTNBGXH:1:12110:26409:15571,NB501461:148:H5VTNBGXH:1:12112:1660:18016,NB501461:148:H5VTNBGXH:1:12208:15073:17290,NB501461:148:H5VTNBGXH:1:13205:23579:6793,NB501461:148:H5VTNBGXH:1:13209:8399:5182,NB501461:148:H5VTNBG…
NC_031972.2:9033630|9035959	NC_031972.2	9033630	9035959	38	20_18_0	144	0.345	n/a	/n/a	+	NB501461:148:H5VTNBGXH:1:11211:8102:1094,NB501461:148:H5VTNBGXH:1:12312:3163:17313,NB501461:148:H5VTNBGXH:1:13101:21806:10428,NB501461:148:H5VTNBGXH:1:13304:24025:3796,NB501461:148:H5VTNBGXH:1:22108:2935:1982,NB501461:148:H5VTNBGXH:1:23208:22361:16588,NB501461:148:H5VTNBGXH:3:22510:16350:19719,NB501461:148:H5VTNBGXH:3:23503:3129:11187,NB501461:148:H5VTNBGXH:2:11106:22355:3124,NB501461:148:H5VTNBG…
NC_031972.2:3587344|3590213	NC_031972.2	3587344	3590213	11	2_1_7	18305	0.001	n/a	/n/a	+	NB501461:148:H5VTNBGXH:1:12108:16908:16697,NB501461:148:H5VTNBGXH:3:11504:16904:1751,NB501461:148:H5VTNBGXH:3:11601:1475:1813,NB501461:148:H5VTNBGXH:2:22111:15414:15025,NB501461:148:H5VTNBGXH:4:22407:25181:9795,NB501461:148:H5VTNBGXH:3:13407:19230:15285,NB501461:148:H5VTNBGXH:3:21506:20184:7848,NB501461:148:H5VTNBGXH:3:23602:8009:11160,NB501461:148:H5VTNBGXH:2:23107:5335:6784,NB501461:148:H5VTNBG…
NC_031983.2:17045649|17046949	NC_031983.2	17045649	17046949	10	4_3_2	373	0.051	n/a	/n/a	+	NB501461:148:H5VTNBGXH:1:12107:21114:14854,NB501461:148:H5VTNBGXH:3:22610:23454:1362,NB501461:148:H5VTNBGXH:2:23104:15554:19764,NB501461:148:H5VTNBGXH:2:23310:7501:1917,NB501461:148:H5VTNBGXH:1:11210:17963:11453,NB501461:148:H5VTNBGXH:1:21303:16881:11656,NB501461:148:H5VTNBGXH:3:13405:12081:11085,NB501461:148:H5VTNBGXH:2:12103:19418:15456,NB501461:148:H5VTNBGXH:4:21407:5313:4537,NB501461:148:H5VT…
NC_031987.2:26803285|26812132	NC_031987.2	26803285	26812132	10	1_6_0	2166	0.009	n/a	/n/a	+	NB501461:148:H5VTNBGXH:4:12506:18745:18654,NB501461:148:H5VTNBGXH:1:12107:20344:20094,NB501461:148:H5VTNBGXH:1:12312:13434:16148,NB501461:148:H5VTNBGXH:2:12212:15176:6283,NB501461:148:H5VTNBGXH:2:12307:8340:10933,NB501461:148:H5VTNBGXH:2:23202:8007:19747,NB501461:148:H5VTNBGXH:4:12608:13003:10448,NB501461:148:H5VTNBGXH:4:22405:3416:10359,NB501461:148:H5VTNBGXH:4:22508:7666:9609,NB501461:148:H5VTN…
NC_031987.2:26813873|26814386	NC_031987.2	26813873	26814386	9	4_6_0	1757	0.010	n/a	/n/a	+	NB501461:148:H5VTNBGXH:1:12305:20222:15535,NB501461:148:H5VTNBGXH:1:22206:7716:19606,NB501461:148:H5VTNBGXH:1:23111:8709:15320,NB501461:148:H5VTNBGXH:3:11509:20691:11426,NB501461:148:H5VTNBGXH:2:11302:5833:10111,NB501461:148:H5VTNBGXH:2:13210:6615:5510,NB501461:148:H5VTNBGXH:4:22612:11986:12517,NB501461:148:H5VTNBGXH:3:11604:23454:3889,NB501461:148:H5VTNBGXH:4:22602:20662:19269,
NC_031979.2:20060401|20087906	NC_031979.2	20060401	20087906	8	4_7_0	10	0.615	n/a	/n/a	-	NB501461:148:H5VTNBGXH:1:11201:23052:7565,NB501461:148:H5VTNBGXH:2:21107:11162:14038,NB501461:148:H5VTNBGXH:2:22201:6157:7678,NB501461:148:H5VTNBGXH:4:12411:5272:11105,NB501461:148:H5VTNBGXH:3:13610:2660:15814,NB501461:148:H5VTNBGXH:3:21502:20868:5766,NB501461:148:H5VTNBGXH:2:23307:9299:5909,NB501461:148:H5VTNBGXH:4:13509:18612:2729,
NC_031984.2:31652472|31653850	NC_031984.2	31652472	31653850	8	3_6_1	403	0.038	n/a	/n/a	+	NB501461:148:H5VTNBGXH:3:13507:19299:20382,NB501461:148:H5VTNBGXH:3:13509:18556:16611,NB501461:148:H5VTNBGXH:3:21511:9521:2110,NB501461:148:H5VTNBGXH:4:23606:7323:7916,NB501461:148:H5VTNBGXH:3:21407:8774:20181,NB501461:148:H5VTNBGXH:2:12205:20837:6135,NB501461:148:H5VTNBGXH:2:13209:23516:2519,NB501461:148:H5VTNBGXH:2:22206:21345:18248,
NC_031987.2:472746|472826	NC_031987.2	472746	472826	8	8_2_0	2530	0.006	n/a	/n/a	+	NB501461:148:H5VTNBGXH:1:22108:3189:5248,NB501461:148:H5VTNBGXH:1:23301:20337:1249,NB501461:148:H5VTNBGXH:1:11102:5160:2891,NB501461:148:H5VTNBGXH:1:11201:14105:13069,NB501461:148:H5VTNBGXH:3:12501:11288:8982,NB501461:148:H5VTNBGXH:3:22503:17778:18973,NB501461:148:H5VTNBGXH:4:11603:22772:7789,NB501461:148:H5VTNBGXH:4:22602:19529:2857,
NC_031969.2:23365306|23547567	NC_031969.2	23365306	23547567	7	1_7_0	13005	0.001	n/a	/n/a	-	NB501461:148:H5VTNBGXH:3:11601:23974:15846,NB501461:148:H5VTNBGXH:2:13301:23867:19550,NB501461:148:H5VTNBGXH:4:11512:1401:15898,NB501461:148:H5VTNBGXH:4:12607:21127:12441,NB501461:148:H5VTNBGXH:4:13407:10501:13589,NB501461:148:H5VTNBGXH:4:21504:26666:18640,NB501461:148:H5VTNBGXH:4:21505:2530:9195,
NC_031969.2:34246086|34247624	NC_031969.2	34246086	34247624	7	6_4_0	6	0.700	n/a	/n/a	+	NB501461:148:H5VTNBGXH:1:23306:10190:13939,NB501461:148:H5VTNBGXH:4:12401:18735:9857,NB501461:148:H5VTNBGXH:4:21506:14162:17235,NB501461:148:H5VTNBGXH:1:22103:25208:8426,NB501461:148:H5VTNBGXH:2:22209:20769:4230,NB501461:148:H5VTNBGXH:4:12501:13890:10894,NB501461:148:H5VTNBGXH:4:22403:20091:8130,
NC_031987.2:1013112|1073958	NC_031987.2	1013112	1073958	7	5_4_0	0	1	n/a	/n/a	-	NB501461:148:H5VTNBGXH:3:11606:26261:10934,NB501461:148:H5VTNBGXH:3:21408:7391:5032,NB501461:148:H5VTNBGXH:3:21612:14182:7704,NB501461:148:H5VTNBGXH:2:12106:9038:5129,NB501461:148:H5VTNBGXH:4:21407:10596:18355,NB501461:148:H5VTNBGXH:4:23605:3590:13359,NB501461:148:H5VTNBGXH:2:22202:8475:8444,
NC_031972.2:3587346|3588265	NC_031972.2	3587346	3588265	6	1_3_1	11638	0.001	n/a	/n/a	+	NB501461:148:H5VTNBGXH:1:21112:1712:8061,NB501461:148:H5VTNBGXH:1:23307:25341:6157,NB501461:148:H5VTNBGXH:3:23502:9123:12775,NB501461:148:H5VTNBGXH:4:23508:9673:9380,NB501461:148:H5VTNBGXH:1:13205:6836:9321,NB501461:148:H5VTNBGXH:3:21510:22823:17520,
NC_031972.2:3587722|3588265	NC_031972.2	3587722	3588265	6	2_5_3	9676	0.001	n/a	/n/a	+	NB501461:148:H5VTNBGXH:1:21306:11111:1199,NB501461:148:H5VTNBGXH:3:12606:20553:9852,NB501461:148:H5VTNBGXH:2:11308:22582:6283,NB501461:148:H5VTNBGXH:2:21112:14564:10042,NB501461:148:H5VTNBGXH:4:11510:10870:19159,NB501461:148:H5VTNBGXH:4:23412:11141:11908,
NC_031987.2:26786110|26787198	NC_031987.2	26786110	26787198	6	2_5_0	1568	0.008	n/a	/n/a	+	NB501461:148:H5VTNBGXH:3:11604:26171:15393,NB501461:148:H5VTNBGXH:4:21504:6085:7998,NB501461:148:H5VTNBGXH:2:21307:18725:1948,NB501461:148:H5VTNBGXH:4:11404:6680:15559,NB501461:148:H5VTNBGXH:4:23610:26519:16399,NB501461:148:H5VTNBGXH:4:23611:1121:16401,
NC_031969.2:23372248|23554747	NC_031969.2	23372248	23554747	5	1_4_0	4845	0.002	n/a	/n/a	-	NB501461:148:H5VTNBGXH:2:11102:23000:10730,NB501461:148:H5VTNBGXH:3:22503:15704:6975,NB501461:148:H5VTNBGXH:2:22304:25203:13155,NB501461:148:H5VTNBGXH:4:21605:16755:9617,NB501461:148:H5VTNBGXH:4:23406:11414:5266,
NC_031973.2:1854460|1854640	NC_031973.2	1854460	1854640	5	2_2_0	7	0.588	n/a	/n/a	-	NB501461:148:H5VTNBGXH:3:21507:4129:2205,NB501461:148:H5VTNBGXH:4:22408:20975:16938,NB501461:148:H5VTNBGXH:3:11511:6206:16281,NB501461:148:H5VTNBGXH:3:22503:3809:10753,NB501461:148:H5VTNBGXH:4:11512:2555:2649,
NC_031975.2:19071757|19072766	NC_031975.2	19071757	19072766	5	5_3_0	71	0.123	n/a	/n/a	+	NB501461:148:H5VTNBGXH:1:13212:18248:1868,NB501461:148:H5VTNBGXH:3:21406:19318:2319,NB501461:148:H5VTNBGXH:4:13407:21593:4780,NB501461:148:H5VTNBGXH:1:12103:8736:16168,NB501461:148:H5VTNBGXH:3:12404:19052:14470,
NC_031976.2:30158064|30171209	NC_031976.2	30158064	30171209	5	4_3_1	34	0.227	n/a	/n/a	+	NB501461:148:H5VTNBGXH:1:21306:3608:15414,NB501461:148:H5VTNBGXH:1:21308:5792:19242,NB501461:148:H5VTNBGXH:1:23102:2130:13164,NB501461:148:H5VTNBGXH:2:23108:3705:2632,NB501461:148:H5VTNBGXH:4:21512:23506:6430,
NC_031976.2:37507769|37637769	NC_031976.2	37507769	37637769	5	3_3_1	0	1	n/a	/n/a	-	NB501461:148:H5VTNBGXH:1:13308:14387:5757,NB501461:148:H5VTNBGXH:2:11112:5794:11737,NB501461:148:H5VTNBGXH:2:12303:12625:9365,NB501461:148:H5VTNBGXH:2:23303:18970:10534,NB501461:148:H5VTNBGXH:2:12111:17373:7534,
NC_031978.2:30702661|30704116	NC_031978.2	30702661	30704116	5	3_4_0	7	0.588	n/a	/n/a	+	NB501461:148:H5VTNBGXH:1:11305:15795:19299,NB501461:148:H5VTNBGXH:3:12412:22109:2416,NB501461:148:H5VTNBGXH:4:23407:5662:7002,NB501461:148:H5VTNBGXH:1:11303:13201:6781,NB501461:148:H5VTNBGXH:4:13507:8880:15081,
NC_031985.2:11602602|11608678	NC_031985.2	11602602	11608678	5	3_3_0	1633	0.006	n/a	/n/a	-	NB501461:148:H5VTNBGXH:2:13107:10449:12642,NB501461:148:H5VTNBGXH:2:21311:16876:7060,NB501461:148:H5VTNBGXH:4:12404:18292:10610,NB501461:148:H5VTNBGXH:4:12410:23248:9023,NB501461:148:H5VTNBGXH:4:13604:10130:18013,
NC_031985.2:17997328|18007848	NC_031985.2	17997328	18007848	5	0_3_1	1	0.909	n/a	/n/a	+	NB501461:148:H5VTNBGXH:4:13511:14502:7882,NB501461:148:H5VTNBGXH:1:23210:22656:8420,NB501461:148:H5VTNBGXH:3:13401:2566:3542,NB501461:148:H5VTNBGXH:2:12102:5350:4822,NB501461:148:H5VTNBGXH:2:23301:7920:5526,
NC_031986.2:45040074|45040590	NC_031986.2	45040074	45040590	5	4_1_0	24	0.294	n/a	/n/a	-	NB501461:148:H5VTNBGXH:4:23408:6017:13721,NB501461:148:H5VTNBGXH:1:22212:23822:7432,NB501461:148:H5VTNBGXH:3:12510:19800:9917,NB501461:148:H5VTNBGXH:3:13410:11221:14075,NB501461:148:H5VTNBGXH:2:22312:21607:13089,
NC_031987.2:472450|472826	NC_031987.2	472450	472826	5	3_4_0	2318	0.004	n/a	/n/a	+	NB501461:148:H5VTNBGXH:1:22310:19754:17329,NB501461:148:H5VTNBGXH:3:21602:9991:10119,NB501461:148:H5VTNBGXH:1:11205:25648:2368,NB501461:148:H5VTNBGXH:1:23302:19239:16636,NB501461:148:H5VTNBGXH:4:21604:20266:18062,
NC_031967.2:29949909|29950131	NC_031967.2	29949909	29950131	4	1_2_2	7	0.533	n/a	/n/a	+	NB501461:148:H5VTNBGXH:1:11209:19633:16753,NB501461:148:H5VTNBGXH:1:23204:9508:9707,NB501461:148:H5VTNBGXH:3:23408:15446:4261,NB501461:148:H5VTNBGXH:4:12611:3290:6484,
NC_031969.2:23372647|23554980	NC_031969.2	23372647	23554980	4	1_4_0	5615	0.001	n/a	/n/a	-	NB501461:148:H5VTNBGXH:2:13107:20260:4867,NB501461:148:H5VTNBGXH:1:21107:19049:5820,NB501461:148:H5VTNBGXH:2:11207:24900:1171,NB501461:148:H5VTNBGXH:2:12301:1687:13856,
NC_031969.2:23396054|23554980	NC_031969.2	23396054	23554980	4	2_3_2	5615	0.001	n/a	/n/a	-	NB501461:148:H5VTNBGXH:3:23611:1223:2064,NB501461:148:H5VTNBGXH:4:21509:21815:11108,NB501461:148:H5VTNBGXH:4:21511:1149:1094,NB501461:148:H5VTNBGXH:3:11509:15015:8274,
NC_031969.2:23483732|23547567	NC_031969.2	23483732	23547567	4	2_3_0	13038	0.001	n/a	/n/a	-	NB501461:148:H5VTNBGXH:3:13411:5245:14067,NB501461:148:H5VTNBGXH:1:11308:24349:3230,NB501461:148:H5VTNBGXH:4:11502:19775:2099,NB501461:148:H5VTNBGXH:4:22412:6943:4182,
NC_031971.2:25523534|25524374	NC_031971.2	25523534	25524374	4	4_4_0	2	0.800	n/a	/n/a	-	NB501461:148:H5VTNBGXH:1:12211:13492:4570,NB501461:148:H5VTNBGXH:1:22108:17172:5947,NB501461:148:H5VTNBGXH:3:12402:14122:17229,NB501461:148:H5VTNBGXH:3:13503:12288:6403,
NC_031971.2:27059186|27061091	NC_031971.2	27059186	27061091	4	2_2_0	3	0.727	n/a	/n/a	+	NB501461:148:H5VTNBGXH:3:12411:3302:5096,NB501461:148:H5VTNBGXH:2:11107:1303:8501,NB501461:148:H5VTNBGXH:2:11108:26858:8497,NB501461:148:H5VTNBGXH:4:13612:16105:9663,
NC_031978.2:24503090|24504050	NC_031978.2	24503090	24504050	4	3_4_0	8	0.500	n/a	/n/a	+	NB501461:148:H5VTNBGXH:1:21303:16602:2333,NB501461:148:H5VTNBGXH:1:22308:9984:13467,NB501461:148:H5VTNBGXH:3:23506:8578:18342,NB501461:148:H5VTNBGXH:1:22204:8616:12915,
NC_031978.2:24503090|24504075	NC_031978.2	24503090	24504075	4	3_4_1	8	0.500	n/a	/n/a	+	NB501461:148:H5VTNBGXH:1:13103:4969:18276,NB501461:148:H5VTNBGXH:2:11110:18528:17321,NB501461:148:H5VTNBGXH:2:22207:14584:5111,NB501461:148:H5VTNBGXH:4:21406:25233:18147,
NC_031986.2:11720138|11732532	NC_031986.2	11720138	11732532	4	4_2_0	0	1	n/a	/n/a	+	NB501461:148:H5VTNBGXH:1:12210:18698:13360,NB501461:148:H5VTNBGXH:1:23207:3835:11360,NB501461:148:H5VTNBGXH:1:11112:23075:5932,NB501461:148:H5VTNBGXH:3:11406:8281:8107,
NC_031987.2:6391268|6398431	NC_031987.2	6391268	6398431	4	0_4_4	47	0.145	n/a	/n/a	-	NB501461:148:H5VTNBGXH:1:12102:5583:1563,NB501461:148:H5VTNBGXH:1:21209:18090:5545,NB501461:148:H5VTNBGXH:3:11510:16002:5518,NB501461:148:H5VTNBGXH:3:13409:21612:13286,
NC_031967.2:29869596|29949952	NC_031967.2	29869596	29949952	3	2_1_1	5	0.545	n/a	/n/a	+	NB501461:148:H5VTNBGXH:3:13612:20148:6829,NB501461:148:H5VTNBGXH:2:22104:3566:3621,NB501461:148:H5VTNBGXH:2:23307:18076:11802,
NC_031969.2:23374283|23556263	NC_031969.2	23374283	23556263	3	1_0_2	1932	0.003	n/a	/n/a	-	NB501461:148:H5VTNBGXH:3:23502:12537:6597,NB501461:148:H5VTNBGXH:3:12502:7809:16311,NB501461:148:H5VTNBGXH:2:23111:17079:14019,
NC_031969.2:23398165|23556612	NC_031969.2	23398165	23556612	3	3_3_0	9451	0.001	n/a	/n/a	-	NB501461:148:H5VTNBGXH:1:13208:9861:17845,NB501461:148:H5VTNBGXH:3:13407:21055:10007,NB501461:148:H5VTNBGXH:4:22507:4614:15788,
NC_031972.2:3587719|3588265	NC_031972.2	3587719	3588265	3	1_3_0	10355	0.001	n/a	/n/a	+	NB501461:148:H5VTNBGXH:4:12406:22684:15576,NB501461:148:H5VTNBGXH:3:13612:8365:17510,NB501461:148:H5VTNBGXH:3:21501:1840:9007,
NC_031972.2:3588614|3588703	NC_031972.2	3588614	3588703	3	1_3_0	9619	0.001	n/a	/n/a	+	NB501461:148:H5VTNBGXH:4:23504:3286:8452,NB501461:148:H5VTNBGXH:1:21311:3699:2374,NB501461:148:H5VTNBGXH:4:22503:16702:1699,
NC_031974.2:29672185|29679769	NC_031974.2	29672185	29679769	3	2_2_0	16	0.273	n/a	/n/a	+	NB501461:148:H5VTNBGXH:3:11611:8612:3561,NB501461:148:H5VTNBGXH:3:21505:21353:3093,NB501461:148:H5VTNBGXH:2:23303:21726:19429,
NC_031976.2:30165995|30186558	NC_031976.2	30165995	30186558	3	1_3_0	94	0.060	n/a	/n/a	+	NB501461:148:H5VTNBGXH:1:21212:2946:18609,NB501461:148:H5VTNBGXH:1:21109:2997:12542,NB501461:148:H5VTNBGXH:2:22112:4906:16948,
NC_031977.2:30868011|30880138	NC_031977.2	30868011	30880138	3	1_2_2	37	0.140	n/a	/n/a	-	NB501461:148:H5VTNBGXH:1:23301:26352:1899,NB501461:148:H5VTNBGXH:4:12601:8822:14707,NB501461:148:H5VTNBGXH:3:11504:12158:10337,
NC_031979.2:8479048|8481489	NC_031979.2	8479048	8481489	3	2_2_0	42	0.125	n/a	/n/a	+	NB501461:148:H5VTNBGXH:1:12109:18818:9075,NB501461:148:H5VTNBGXH:3:13403:5838:6871,NB501461:148:H5VTNBGXH:2:11311:2923:5357,
NC_031980.2:6476381|6500453	NC_031980.2	6476381	6500453	3	3_3_0	97	0.058	n/a	/n/a	-	NB501461:148:H5VTNBGXH:1:11305:18385:8834,NB501461:148:H5VTNBGXH:1:12209:15384:19926,NB501461:148:H5VTNBGXH:1:12302:3475:14370,
NC_031980.2:31475121|31480887	NC_031980.2	31475121	31480887	3	3_3_0	16	0.273	n/a	/n/a	+	NB501461:148:H5VTNBGXH:3:12503:21069:19238,NB501461:148:H5VTNBGXH:3:12603:13711:4334,NB501461:148:H5VTNBGXH:2:13108:25837:2296,
NC_031982.2:1584077|1587668	NC_031982.2	1584077	1587668	3	2_3_0	56	0.097	n/a	/n/a	+	NB501461:148:H5VTNBGXH:3:22409:13895:15113,NB501461:148:H5VTNBGXH:2:21110:13651:5170,NB501461:148:H5VTNBGXH:1:11311:10607:19720,
NC_031983.2:27577896|27578436	NC_031983.2	27577896	27578436	3	2_3_0	1338	0.004	n/a	/n/a	+	NB501461:148:H5VTNBGXH:2:12310:1784:7932,NB501461:148:H5VTNBGXH:4:12501:20175:11543,NB501461:148:H5VTNBGXH:1:11311:18236:11356,
NC_031984.2:14444002|14447988	NC_031984.2	14444002	14447988	3	1_1_0	11	0.353	n/a	/n/a	-	NB501461:148:H5VTNBGXH:3:11503:19243:11334,NB501461:148:H5VTNBGXH:3:23605:26728:6119,NB501461:148:H5VTNBGXH:3:23606:1331:6123,
NC_031984.2:15224199|15225087	NC_031984.2	15224199	15225087	3	2_1_0	1	0.857	n/a	/n/a	-	NB501461:148:H5VTNBGXH:2:12111:18557:9527,NB501461:148:H5VTNBGXH:3:23609:2070:14057,NB501461:148:H5VTNBGXH:2:23102:23433:7723,
NC_031985.2:27879096|27885043	NC_031985.2	27879096	27885043	3	3_3_0	8	0.429	n/a	/n/a	-	NB501461:148:H5VTNBGXH:3:12507:21402:3925,NB501461:148:H5VTNBGXH:3:12508:16367:2576,NB501461:148:H5VTNBGXH:2:22206:12648:18500,
NC_031987.2:420455|425060	NC_031987.2	420455	425060	3	3_0_3	2678	0.002	n/a	/n/a	+	NB501461:148:H5VTNBGXH:1:12205:14462:7216,NB501461:148:H5VTNBGXH:1:22110:23513:4372,NB501461:148:H5VTNBGXH:2:13111:8768:7956,
NC_031987.2:462689|462814	NC_031987.2	462689	462814	3	3_2_0	3584	0.002	n/a	/n/a	+	NB501461:148:H5VTNBGXH:1:21106:4017:11680,NB501461:148:H5VTNBGXH:4:13509:22629:8474,NB501461:148:H5VTNBGXH:1:23101:17649:18400,
NC_031987.2:33760274|33762403	NC_031987.2	33760274	33762403	3	3_2_0	2065	0.003	n/a	/n/a	+	NB501461:148:H5VTNBGXH:1:22102:5080:2310,NB501461:148:H5VTNBGXH:4:22603:22257:20096,NB501461:148:H5VTNBGXH:3:12601:15735:1601,
NC_031987.2:33761405|33761533	NC_031987.2	33761405	33761533	3	2_2_0	3248	0.002	n/a	/n/a	+	NB501461:148:H5VTNBGXH:2:13311:21909:12566,NB501461:148:H5VTNBGXH:4:13408:24483:6577,NB501461:148:H5VTNBGXH:4:22609:21118:2450,
NC_031967.2:29833864|29949952	NC_031967.2	29833864	29949952	2	1_2_0	4	0.500	n/a	/n/a	+	NB501461:148:H5VTNBGXH:2:22107:22818:1520,NB501461:148:H5VTNBGXH:2:21304:23133:15108,
NC_031967.2:37386813|37387393	NC_031967.2	37386813	37387393	2	2_1_0	0	1	n/a	/n/a	+	NB501461:148:H5VTNBGXH:2:22103:20452:14740,NB501461:148:H5VTNBGXH:4:12505:20736:5899,
NC_031967.2:83048009|83209366	NC_031967.2	83048009	83209366	2	1_1_0	2	0.667	n/a	/n/a	+	NB501461:148:H5VTNBGXH:2:11104:10394:16844,NB501461:148:H5VTNBGXH:4:21510:15012:10059,
NC_031969.2:17190272|17200847	NC_031969.2	17190272	17200847	2	1_2_0	20	0.167	n/a	/n/a	-	NB501461:148:H5VTNBGXH:1:11203:21968:12794,NB501461:148:H5VTNBGXH:3:13603:1949:19633,
NC_031969.2:23416045|23554747	NC_031969.2	23416045	23554747	2	1_2_0	4845	0.001	n/a	/n/a	-	NB501461:148:H5VTNBGXH:4:21609:1935:13990,NB501461:148:H5VTNBGXH:3:11410:15929:8022,
NC_031970.2:30890817|30892176	NC_031970.2	30890817	30892176	2	2_1_0	3	0.571	n/a	/n/a	-	NB501461:148:H5VTNBGXH:2:23111:22596:14703,NB501461:148:H5VTNBGXH:4:12609:11624:1387,
NC_031972.2:3583995|3584608	NC_031972.2	3583995	3584608	2	2_2_0	1633	0.002	n/a	/n/a	+	NB501461:148:H5VTNBGXH:3:13412:9101:7242,NB501461:148:H5VTNBGXH:2:13305:18391:16648,
NC_031972.2:3583995|3586696	NC_031972.2	3583995	3586696	2	2_1_1	74	0.051	n/a	/n/a	+	NB501461:148:H5VTNBGXH:3:12504:12044:20158,NB501461:148:H5VTNBGXH:3:21408:12873:11220,
NC_031972.2:41189270|41189586	NC_031972.2	41189270	41189586	2	2_1_0	0	1	n/a	/n/a	-	NB501461:148:H5VTNBGXH:1:22302:13779:9733,NB501461:148:H5VTNBGXH:2:12203:21809:7898,
NC_031972.2:46683217|46683557	NC_031972.2	46683217	46683557	2	1_1_0	27	0.129	n/a	/n/a	-	NB501461:148:H5VTNBGXH:2:22306:3059:7600,NB501461:148:H5VTNBGXH:2:23308:3622:2675,
NC_031973.2:9897506|9902986	NC_031973.2	9897506	9902986	2	2_1_0	206	0.019	n/a	/n/a	+	NB501461:148:H5VTNBGXH:4:23505:7278:3547,NB501461:148:H5VTNBGXH:1:23106:16604:9288,
NC_031975.2:1591689|1593361	NC_031975.2	1591689	1593361	2	1_1_0	2	0.667	n/a	/n/a	+	NB501461:148:H5VTNBGXH:1:21103:11863:13466,NB501461:148:H5VTNBGXH:3:21412:14295:15533,
NC_031975.2:10270836|10281349	NC_031975.2	10270836	10281349	2	1_2_0	6	0.400	n/a	/n/a	+	NB501461:148:H5VTNBGXH:4:22408:5931:3978,NB501461:148:H5VTNBGXH:1:11107:6640:18235,
NC_031976.2:326232|338424	NC_031976.2	326232	338424	2	2_2_0	3	0.571	n/a	/n/a	-	NB501461:148:H5VTNBGXH:1:12110:1718:11298,NB501461:148:H5VTNBGXH:1:23207:3554:14118,
NC_031976.2:7393547|7394740	NC_031976.2	7393547	7394740	2	0_1_2	12	0.250	n/a	/n/a	-	NB501461:148:H5VTNBGXH:4:11508:18645:18060,NB501461:148:H5VTNBGXH:1:21103:21507:8582,
NC_031976.2:10357097|10376021	NC_031976.2	10357097	10376021	2	1_2_0	8	0.333	n/a	/n/a	+	NB501461:148:H5VTNBGXH:4:23609:16733:9521,NB501461:148:H5VTNBGXH:3:11402:8084:10793,
NC_031976.2:23108419|23108528	NC_031976.2	23108419	23108528	2	1_2_0	4780	0.001	n/a	/n/a	+	NB501461:148:H5VTNBGXH:3:13601:17965:9721,NB501461:148:H5VTNBGXH:4:13502:17415:4334,
NC_031979.2:8783576|8798774	NC_031979.2	8783576	8798774	2	1_1_0	0	1	n/a	/n/a	-	NB501461:148:H5VTNBGXH:3:22505:21199:11036,NB501461:148:H5VTNBGXH:4:21512:23292:6652,
NC_031980.2:6476381|6500411	NC_031980.2	6476381	6500411	2	1_1_1	112	0.034	n/a	/n/a	-	NB501461:148:H5VTNBGXH:3:21611:9141:8823,NB501461:148:H5VTNBGXH:2:13111:24301:12488,
NC_031981.2:21430072|21442596	NC_031981.2	21430072	21442596	2	1_2_0	3	0.571	n/a	/n/a	+	NB501461:148:H5VTNBGXH:2:22211:13656:16943,NB501461:148:H5VTNBGXH:4:12405:19459:9351,
NC_031981.2:24752576|24764619	NC_031981.2	24752576	24764619	2	2_1_0	12	0.250	n/a	/n/a	+	NB501461:148:H5VTNBGXH:3:22608:9037:19956,NB501461:148:H5VTNBGXH:2:13211:13074:5152,
NC_031981.2:27267347|27267889	NC_031981.2	27267347	27267889	2	1_1_0	20	0.167	n/a	/n/a	-	NB501461:148:H5VTNBGXH:3:23602:26350:3392,NB501461:148:H5VTNBGXH:4:11512:7413:13874,
NC_031983.2:17047829|17050938	NC_031983.2	17047829	17050938	2	0_2_1	345	0.011	n/a	/n/a	+	NB501461:148:H5VTNBGXH:4:11405:25256:8621,NB501461:148:H5VTNBGXH:1:22102:3496:14173,
NC_031983.2:27579160|27579252	NC_031983.2	27579160	27579252	2	2_2_0	1103	0.004	n/a	/n/a	-	NB501461:148:H5VTNBGXH:1:22204:26110:13970,NB501461:148:H5VTNBGXH:2:23203:2742:10343,
NC_031985.2:12425389|12433494	NC_031985.2	12425389	12433494	2	1_1_1	7	0.364	n/a	/n/a	-	NB501461:148:H5VTNBGXH:3:13512:3708:14000,NB501461:148:H5VTNBGXH:4:13406:14320:9456,
NC_031985.2:22257330|22261188	NC_031985.2	22257330	22261188	2	1_2_0	58	0.065	n/a	/n/a	+	NB501461:148:H5VTNBGXH:4:23401:13502:17461,NB501461:148:H5VTNBGXH:3:11406:16899:11274,
NC_031986.2:1907049|1911166	NC_031986.2	1907049	1911166	2	1_1_0	4	0.500	n/a	/n/a	+	NB501461:148:H5VTNBGXH:3:13606:22203:2533,NB501461:148:H5VTNBGXH:2:21206:25309:18410,
NC_031986.2:28074347|28075775	NC_031986.2	28074347	28075775	2	2_2_0	12	0.250	n/a	/n/a	+	NB501461:148:H5VTNBGXH:3:21604:22450:1737,NB501461:148:H5VTNBGXH:3:21608:4880:3358,
NC_031987.2:468862|469140	NC_031987.2	468862	469140	2	2_0_2	3190	0.001	n/a	/n/a	-	NB501461:148:H5VTNBGXH:1:21105:11633:14347,NB501461:148:H5VTNBGXH:2:13202:21664:16601,
NC_031987.2:476216|476317	NC_031987.2	476216	476317	2	2_2_0	451	0.009	n/a	/n/a	+	NB501461:148:H5VTNBGXH:3:11607:9117:1986,NB501461:148:H5VTNBGXH:3:21411:19981:1914,
NC_031987.2:20729185|20729364	NC_031987.2	20729185	20729364	2	2_2_0	219	0.018	n/a	/n/a	-	NB501461:148:H5VTNBGXH:3:13608:14762:20244,NB501461:148:H5VTNBGXH:3:23408:7090:3182,
NC_031987.2:26782967|26785155	NC_031987.2	26782967	26785155	2	1_1_0	1415	0.003	n/a	/n/a	+	NB501461:148:H5VTNBGXH:1:13209:5142:8864,NB501461:148:H5VTNBGXH:1:21105:10124:13941,
NC_031987.2:26813873|26813986	NC_031987.2	26813873	26813986	2	1_2_0	2220	0.002	n/a	/n/a	+	NB501461:148:H5VTNBGXH:3:21505:5885:13213,NB501461:148:H5VTNBGXH:3:12610:6780:10560,
NC_031987.2:33702433|33703579	NC_031987.2	33702433	33703579	2	0_1_1	3052	0.001	n/a	/n/a	+	NB501461:148:H5VTNBGXH:2:12307:13725:6277,NB501461:148:H5VTNBGXH:4:12510:20857:8470,
NC_031987.2:33761320|33761451	NC_031987.2	33761320	33761451	2	2_2_0	3704	0.001	n/a	/n/a	+	NB501461:148:H5VTNBGXH:1:23108:15169:11397,NB501461:148:H5VTNBGXH:4:12403:7008:9383,
NC_031987.2:33888348|33888410	NC_031987.2	33888348	33888410	2	1_1_0	4894	0.001	n/a	/n/a	-	NB501461:148:H5VTNBGXH:1:23206:16590:7167,NB501461:148:H5VTNBGXH:3:22512:2321:17437,
NC_031965.2:2808707|2810274	NC_031965.2	2808707	2810274	1	1_1_0	8	0.200	n/a	/n/a	+	NB501461:148:H5VTNBGXH:2:23307:3119:12473,
NC_031965.2:3543147|3555777	NC_031965.2	3543147	3555777	1	1_1_0	1	0.667	n/a	/n/a	+	NB501461:148:H5VTNBGXH:4:11502:1981:9906,
NC_031965.2:8335394|8343457	NC_031965.2	8335394	8343457	1	1_1_0	6	0.250	n/a	/n/a	-	NB501461:148:H5VTNBGXH:1:23310:18524:18057,
NC_031965.2:19591714|19635259	NC_031965.2	19591714	19635259	1	1_1_0	22	0.083	n/a	/n/a	+	NB501461:148:H5VTNBGXH:4:23409:2591:2426,
NC_031965.2:25588548|25590124	NC_031965.2	25588548	25590124	1	1_1_0	63362	0.000	n/a	/n/a	-	NB501461:148:H5VTNBGXH:2:13211:12726:2532,
NC_031965.2:27638043|27639125	NC_031965.2	27638043	27639125	1	1_1_0	22	0.083	n/a	/n/a	-	NB501461:148:H5VTNBGXH:4:11507:18239:10864,
NC_031965.2:27660056|27667105	NC_031965.2	27660056	27667105	1	1_1_0	18	0.100	n/a	/n/a	-	NB501461:148:H5VTNBGXH:1:23211:18617:3633,
NC_031965.2:27798307|27798393	NC_031965.2	27798307	27798393	1	1_1_0	2096	0.001	n/a	/n/a	+	NB501461:148:H5VTNBGXH:1:11311:17306:11993,
NC_031965.2:27801927|27802161	NC_031965.2	27801927	27802161	1	1_1_0	2926	0.001	n/a	/n/a	+	NB501461:148:H5VTNBGXH:3:22411:24077:7760,
NC_031965.2:39668668|39686260	NC_031965.2	39668668	39686260	1	1_0_1	4	0.333	n/a	/n/a	+	NB501461:148:H5VTNBGXH:2:23105:15022:13785,
NC_031966.2:16495373|16497796	NC_031966.2	16495373	16497796	1	0_1_1	0	1	n/a	/n/a	+	NB501461:148:H5VTNBGXH:4:12603:18403:9059,
NC_031966.2:19292127|19292668	NC_031966.2	19292127	19292668	1	1_1_0	4	0.333	n/a	/n/a	-	NB501461:148:H5VTNBGXH:4:12510:1918:7885,
NC_031966.2:21270024|21271835	NC_031966.2	21270024	21271835	1	1_1_0	2	0.500	n/a	/n/a	-	NB501461:148:H5VTNBGXH:4:12607:10983:7520,
NC_031966.2:28734042|28750979	NC_031966.2	28734042	28750979	1	0_1_1	1236	0.002	n/a	/n/a	-	NB501461:148:H5VTNBGXH:4:12405:19588:18481,
NC_031966.2:28860622|28860817	NC_031966.2	28860622	28860817	1	1_1_0	157	0.013	n/a	/n/a	-	NB501461:148:H5VTNBGXH:4:22505:21286:12531,
NC_031966.2:30073367|30073460	NC_031966.2	30073367	30073460	1	1_1_0	178	0.011	n/a	/n/a	-	NB501461:148:H5VTNBGXH:1:22102:11571:17812,
NC_031967.2:10617135|10693356	NC_031967.2	10617135	10693356	1	1_1_0	10	0.167	n/a	/n/a	+	NB501461:148:H5VTNBGXH:2:13209:14711:17638,
NC_031967.2:12468880|12469056	NC_031967.2	12468880	12469056	1	1_1_0	231	0.009	n/a	/n/a	-	NB501461:148:H5VTNBGXH:4:22609:6539:4111,
NC_031967.2:29866320|29949952	NC_031967.2	29866320	29949952	1	1_1_0	14	0.125	n/a	/n/a	+	NB501461:148:H5VTNBGXH:1:12101:17365:19864,
NC_031967.2:32540359|32542533	NC_031967.2	32540359	32542533	1	1_0_1	121	0.016	n/a	/n/a	-	NB501461:148:H5VTNBGXH:2:13304:12638:16792,
NC_031967.2:32857567|32863173	NC_031967.2	32857567	32863173	1	1_1_0	12	0.143	n/a	/n/a	-	NB501461:148:H5VTNBGXH:1:23203:2632:6789,
NC_031969.2:3311048|3311687	NC_031969.2	3311048	3311687	1	1_1_0	7	0.222	n/a	/n/a	-	NB501461:148:H5VTNBGXH:3:11404:17264:11846,
NC_031969.2:4589600|4589653	NC_031969.2	4589600	4589653	1	1_1_0	921	0.002	n/a	/n/a	-	NB501461:148:H5VTNBGXH:3:21608:7576:19373,
NC_031969.2:4592245|4594141	NC_031969.2	4592245	4594141	1	1_1_0	988	0.002	n/a	/n/a	+	NB501461:148:H5VTNBGXH:1:12312:4260:14366,
NC_031969.2:7113702|7117865	NC_031969.2	7113702	7117865	1	1_1_0	110	0.018	n/a	/n/a	-	NB501461:148:H5VTNBGXH:4:13502:6502:18921,
NC_031969.2:8934381|8934677	NC_031969.2	8934381	8934677	1	1_1_0	3	0.400	n/a	/n/a	+	NB501461:148:H5VTNBGXH:3:12504:19608:4553,
NC_031969.2:11762205|11762287	NC_031969.2	11762205	11762287	1	1_1_0	4	0.333	n/a	/n/a	-	NB501461:148:H5VTNBGXH:1:12305:23040:19557,
NC_031969.2:12105622|12115013	NC_031969.2	12105622	12115013	1	1_1_0	96	0.020	n/a	/n/a	-	NB501461:148:H5VTNBGXH:3:21602:3112:7994,
NC_031969.2:17190272|17190628	NC_031969.2	17190272	17190628	1	1_1_0	20	0.091	n/a	/n/a	-	NB501461:148:H5VTNBGXH:4:23406:9271:3697,
NC_031969.2:17361787|17366095	NC_031969.2	17361787	17366095	1	1_1_0	17	0.105	n/a	/n/a	-	NB501461:148:H5VTNBGXH:3:23510:8073:19203,
NC_031969.2:20149583|20149765	NC_031969.2	20149583	20149765	1	1_1_0	6	0.250	n/a	/n/a	-	NB501461:148:H5VTNBGXH:1:22202:4910:12341,
NC_031969.2:23367278|23509041	NC_031969.2	23367278	23509041	1	1_0_1	8	0.200	n/a	/n/a	-	NB501461:148:H5VTNBGXH:1:13109:10110:20094,
NC_031969.2:23386624|23548347	NC_031969.2	23386624	23548347	1	0_1_1	14212	0.000	n/a	/n/a	+	NB501461:148:H5VTNBGXH:4:12610:10187:10436,
NC_031969.2:23396512|23491153	NC_031969.2	23396512	23491153	1	1_0_1	99	0.020	n/a	/n/a	-	NB501461:148:H5VTNBGXH:1:23108:26625:20124,
NC_031969.2:23409321|23547567	NC_031969.2	23409321	23547567	1	1_1_0	13005	0.000	n/a	/n/a	-	NB501461:148:H5VTNBGXH:4:21401:6026:19400,
NC_031969.2:23409675|23548347	NC_031969.2	23409675	23548347	1	1_1_0	14219	0.000	n/a	/n/a	+	NB501461:148:H5VTNBGXH:2:12110:7023:15278,
NC_031969.2:23410078|23548362	NC_031969.2	23410078	23548362	1	1_1_0	9285	0.000	n/a	/n/a	-	NB501461:148:H5VTNBGXH:2:13306:6708:5852,
NC_031969.2:23455111|23470343	NC_031969.2	23455111	23470343	1	1_1_0	22	0.083	n/a	/n/a	-	NB501461:148:H5VTNBGXH:1:11105:5895:1794,
NC_031969.2:23490597|23554747	NC_031969.2	23490597	23554747	1	1_1_0	4857	0.000	n/a	/n/a	-	NB501461:148:H5VTNBGXH:3:12409:11852:12325,
NC_031969.2:23493368|23517105	NC_031969.2	23493368	23517105	1	1_1_0	835	0.002	n/a	/n/a	-	NB501461:148:H5VTNBGXH:4:13611:26415:8885,
NC_031969.2:23514207|23554980	NC_031969.2	23514207	23554980	1	1_1_0	5616	0.000	n/a	/n/a	-	NB501461:148:H5VTNBGXH:1:22107:4183:2070,
NC_031969.2:23548243|23548347	NC_031969.2	23548243	23548347	1	1_1_0	26142	0.000	n/a	/n/a	+	NB501461:148:H5VTNBGXH:1:13309:12613:7545,
NC_031969.2:34949582|34949833	NC_031969.2	34949582	34949833	1	1_1_0	68	0.029	n/a	/n/a	-	NB501461:148:H5VTNBGXH:2:12309:18259:5426,
NC_031970.2:19944607|19945928	NC_031970.2	19944607	19945928	1	1_1_0	5661	0.000	n/a	/n/a	-	NB501461:148:H5VTNBGXH:3:21403:4576:19325,
NC_031970.2:30421868|30422532	NC_031970.2	30421868	30422532	1	1_1_0	29	0.065	n/a	/n/a	-	NB501461:148:H5VTNBGXH:1:12109:8290:2365,
NC_031970.2:30899791|30899901	NC_031970.2	30899791	30899901	1	1_1_0	18	0.100	n/a	/n/a	-	NB501461:148:H5VTNBGXH:1:12202:23411:18949,
NC_031971.2:5509129|5510492	NC_031971.2	5509129	5510492	1	1_1_0	12	0.143	n/a	/n/a	-	NB501461:148:H5VTNBGXH:2:22106:2541:18431,
NC_031971.2:15275570|15276601	NC_031971.2	15275570	15276601	1	1_1_0	9	0.182	n/a	/n/a	+	NB501461:148:H5VTNBGXH:2:11301:17597:3863,
NC_031971.2:16693119|16695504	NC_031971.2	16693119	16695504	1	1_1_0	12	0.143	n/a	/n/a	+	NB501461:148:H5VTNBGXH:2:13103:9352:7031,
NC_031971.2:16934305|16943027	NC_031971.2	16934305	16943027	1	1_1_0	0	1	n/a	/n/a	+	NB501461:148:H5VTNBGXH:1:12109:12626:8923,
NC_031971.2:27774469|27926789	NC_031971.2	27774469	27926789	1	1_1_0	0	1	n/a	/n/a	-	NB501461:148:H5VTNBGXH:1:13303:14026:10719,
NC_031971.2:34512725|34513648	NC_031971.2	34512725	34513648	1	1_1_0	10	0.167	n/a	/n/a	+	NB501461:148:H5VTNBGXH:4:23508:9007:14479,
NC_031971.2:38703942|38822795	NC_031971.2	38703942	38822795	1	1_1_0	1	0.667	n/a	/n/a	+	NB501461:148:H5VTNBGXH:2:22104:21521:16601,
NC_031971.2:40955198|40955480	NC_031971.2	40955198	40955480	1	1_1_0	37	0.051	n/a	/n/a	+	NB501461:148:H5VTNBGXH:3:12504:10592:12445,
NC_031971.2:41908157|41910669	NC_031971.2	41908157	41910669	1	1_1_0	1	0.667	n/a	/n/a	-	NB501461:148:H5VTNBGXH:2:21307:20035:2247,
NC_031971.2:42021773|42028544	NC_031971.2	42021773	42028544	1	1_1_0	3	0.400	n/a	/n/a	-	NB501461:148:H5VTNBGXH:3:21507:23318:10315,
NC_031972.2:3486715|3493432	NC_031972.2	3486715	3493432	1	1_1_0	4255	0.000	n/a	/n/a	+	NB501461:148:H5VTNBGXH:1:21304:20725:2363,
NC_031972.2:3584335|3584436	NC_031972.2	3584335	3584436	1	1_1_0	257	0.008	n/a	/n/a	-	NB501461:148:H5VTNBGXH:3:22508:15995:7370,
NC_031972.2:6448793|6498895	NC_031972.2	6448793	6498895	1	1_1_0	0	1	n/a	/n/a	+	NB501461:148:H5VTNBGXH:1:23106:6195:5249,
NC_031972.2:6859537|6860413	NC_031972.2	6859537	6860413	1	0_1_1	5	0.286	n/a	/n/a	+	NB501461:148:H5VTNBGXH:1:21107:1951:12821,
NC_031972.2:8494024|8499861	NC_031972.2	8494024	8499861	1	1_1_0	6	0.250	n/a	/n/a	+	NB501461:148:H5VTNBGXH:2:23103:11454:15019,
NC_031972.2:14498320|14502697	NC_031972.2	14498320	14502697	1	1_1_0	13	0.133	n/a	/n/a	+	NB501461:148:H5VTNBGXH:1:21311:13282:16984,
NC_031972.2:22064424|22064519	NC_031972.2	22064424	22064519	1	1_1_0	1	0.667	n/a	/n/a	-	NB501461:148:H5VTNBGXH:2:12102:2780:2825,
NC_031972.2:25688122|25698371	NC_031972.2	25688122	25698371	1	1_1_0	12	0.143	n/a	/n/a	-	NB501461:148:H5VTNBGXH:4:23510:14752:10187,
NC_031972.2:32582885|32623159	NC_031972.2	32582885	32623159	1	1_1_0	33	0.057	n/a	/n/a	-	NB501461:148:H5VTNBGXH:2:21112:8982:2439,
NC_031972.2:40009335|40013520	NC_031972.2	40009335	40013520	1	1_1_0	44	0.043	n/a	/n/a	+	NB501461:148:H5VTNBGXH:4:11411:21668:2737,
NC_031972.2:48086230|48086927	NC_031972.2	48086230	48086927	1	1_0_1	285	0.007	n/a	/n/a	+	NB501461:148:H5VTNBGXH:2:23201:19771:18381,
NC_031972.2:48409310|48413963	NC_031972.2	48409310	48413963	1	1_1_0	19	0.095	n/a	/n/a	+	NB501461:148:H5VTNBGXH:4:11602:17336:8162,
NC_031972.2:52745591|52746633	NC_031972.2	52745591	52746633	1	1_0_1	4130	0.000	n/a	/n/a	+	NB501461:148:H5VTNBGXH:1:21305:3713:1624,
NC_031972.2:52752902|52752968	NC_031972.2	52752902	52752968	1	1_1_0	4722	0.000	n/a	/n/a	-	NB501461:148:H5VTNBGXH:2:11209:17963:1728,
NC_031972.2:56868144|56875075	NC_031972.2	56868144	56875075	1	1_1_0	1	0.667	n/a	/n/a	+	NB501461:148:H5VTNBGXH:3:12407:21645:5595,
NC_031972.2:61245143|61245486	NC_031972.2	61245143	61245486	1	1_1_0	7	0.222	n/a	/n/a	+	NB501461:148:H5VTNBGXH:1:21206:8910:6370,
NC_031973.2:2130681|2130853	NC_031973.2	2130681	2130853	1	1_1_0	53	0.036	n/a	/n/a	+	NB501461:148:H5VTNBGXH:4:23501:4515:14263,
NC_031973.2:4651382|4652651	NC_031973.2	4651382	4652651	1	1_1_0	8	0.200	n/a	/n/a	+	NB501461:148:H5VTNBGXH:2:23108:8188:19120,
NC_031973.2:4672746|4675138	NC_031973.2	4672746	4675138	1	1_0_1	35	0.054	n/a	/n/a	-	NB501461:148:H5VTNBGXH:3:12512:16156:7532,
NC_031973.2:4820953|4828959	NC_031973.2	4820953	4828959	1	1_1_0	5	0.286	n/a	/n/a	+	NB501461:148:H5VTNBGXH:3:22605:8565:5544,
NC_031973.2:10573787|10574997	NC_031973.2	10573787	10574997	1	1_1_0	1	0.667	n/a	/n/a	-	NB501461:148:H5VTNBGXH:1:11204:2843:12812,
NC_031973.2:13461966|13465680	NC_031973.2	13461966	13465680	1	1_1_0	9	0.182	n/a	/n/a	+	NB501461:148:H5VTNBGXH:2:21206:6491:6511,
NC_031973.2:16440344|16440823	NC_031973.2	16440344	16440823	1	1_1_0	5494	0.000	n/a	/n/a	+	NB501461:148:H5VTNBGXH:3:11611:25924:4679,
NC_031973.2:17750258|17832465	NC_031973.2	17750258	17832465	1	1_1_0	18	0.100	n/a	/n/a	-	NB501461:148:H5VTNBGXH:2:12108:9043:18898,
NC_031973.2:18322730|18323352	NC_031973.2	18322730	18323352	1	1_1_0	3997	0.001	n/a	/n/a	+	NB501461:148:H5VTNBGXH:2:11309:23100:2264,
NC_031973.2:18327212|18327298	NC_031973.2	18327212	18327298	1	1_1_0	5443	0.000	n/a	/n/a	+	NB501461:148:H5VTNBGXH:3:22609:15997:1056,
NC_031973.2:19365812|19366947	NC_031973.2	19365812	19366947	1	1_1_0	8	0.200	n/a	/n/a	+	NB501461:148:H5VTNBGXH:3:11509:10359:4592,
NC_031973.2:21771954|21795462	NC_031973.2	21771954	21795462	1	1_1_0	3	0.400	n/a	/n/a	-	NB501461:148:H5VTNBGXH:1:22309:10129:18975,
NC_031973.2:22345385|22345428	NC_031973.2	22345385	22345428	1	1_1_0	60	0.032	n/a	/n/a	+	NB501461:148:H5VTNBGXH:3:23408:12640:9824,
NC_031973.2:25380854|25380925	NC_031973.2	25380854	25380925	1	1_1_0	80	0.024	n/a	/n/a	-	NB501461:148:H5VTNBGXH:1:22302:12266:11369,
NC_031973.2:29783403|29784308	NC_031973.2	29783403	29784308	1	1_1_0	0	1	n/a	/n/a	+	NB501461:148:H5VTNBGXH:2:13204:3900:10258,
NC_031974.2:3044701|3045230	NC_031974.2	3044701	3045230	1	1_1_0	8	0.200	n/a	/n/a	+	NB501461:148:H5VTNBGXH:1:22211:4090:19412,
NC_031974.2:14349113|14351313	NC_031974.2	14349113	14351313	1	1_1_0	16	0.111	n/a	/n/a	-	NB501461:148:H5VTNBGXH:1:13209:3260:6805,
NC_031974.2:17149560|17159358	NC_031974.2	17149560	17159358	1	1_1_0	12	0.143	n/a	/n/a	+	NB501461:148:H5VTNBGXH:3:13510:22720:13023,
NC_031974.2:17158568|17159358	NC_031974.2	17158568	17159358	1	1_1_0	8	0.200	n/a	/n/a	+	NB501461:148:H5VTNBGXH:1:13205:16988:9083,
NC_031974.2:18179832|18181258	NC_031974.2	18179832	18181258	1	1_1_0	41	0.047	n/a	/n/a	-	NB501461:148:H5VTNBGXH:4:23505:2048:17200,
NC_031974.2:21748408|21749821	NC_031974.2	21748408	21749821	1	1_1_0	17	0.105	n/a	/n/a	+	NB501461:148:H5VTNBGXH:4:11607:7286:17496,
NC_031974.2:27097884|27098085	NC_031974.2	27097884	27098085	1	1_1_0	18	0.100	n/a	/n/a	+	NB501461:148:H5VTNBGXH:4:22507:9735:1085,
NC_031974.2:29670437|29675582	NC_031974.2	29670437	29675582	1	1_1_0	11	0.154	n/a	/n/a	+	NB501461:148:H5VTNBGXH:4:23501:2586:11747,
NC_031975.2:992372|992594	NC_031975.2	992372	992594	1	1_1_0	35	0.054	n/a	/n/a	-	NB501461:148:H5VTNBGXH:4:22510:5321:9895,
NC_031975.2:2580683|2580700	NC_031975.2	2580683	2580700	1	1_0_1	0	1	n/a	/n/a	+	NB501461:148:H5VTNBGXH:4:13504:24825:4373,
NC_031975.2:7238291|7238403	NC_031975.2	7238291	7238403	1	1_1_0	10	0.167	n/a	/n/a	+	NB501461:148:H5VTNBGXH:1:12301:2432:10122,
NC_031975.2:10573055|10573125	NC_031975.2	10573055	10573125	1	1_1_0	346	0.006	n/a	/n/a	+	NB501461:148:H5VTNBGXH:1:11208:18668:16372,
NC_031975.2:15189402|15189897	NC_031975.2	15189402	15189897	1	1_1_0	2	0.500	n/a	/n/a	-	NB501461:148:H5VTNBGXH:1:23108:23181:2036,
NC_031975.2:23550376|23552181	NC_031975.2	23550376	23552181	1	1_1_0	21	0.087	n/a	/n/a	-	NB501461:148:H5VTNBGXH:4:13607:24762:7850,
NC_031976.2:1443315|1444282	NC_031976.2	1443315	1444282	1	1_1_0	0	1	n/a	/n/a	-	NB501461:148:H5VTNBGXH:1:23101:6257:3000,
NC_031976.2:4314381|4316945	NC_031976.2	4314381	4316945	1	1_1_0	6	0.250	n/a	/n/a	+	NB501461:148:H5VTNBGXH:1:23212:26379:11918,
NC_031976.2:4608763|4618143	NC_031976.2	4608763	4618143	1	1_1_0	8	0.200	n/a	/n/a	-	NB501461:148:H5VTNBGXH:1:22312:19549:3604,
NC_031976.2:7470858|7473892	NC_031976.2	7470858	7473892	1	1_1_0	3	0.400	n/a	/n/a	-	NB501461:148:H5VTNBGXH:4:11401:23962:18888,
NC_031976.2:13612918|13625912	NC_031976.2	13612918	13625912	1	0_1_1	89	0.022	n/a	/n/a	-	NB501461:148:H5VTNBGXH:3:13403:24539:15053,
NC_031976.2:13628734|13628816	NC_031976.2	13628734	13628816	1	1_1_0	11	0.154	n/a	/n/a	-	NB501461:148:H5VTNBGXH:4:21404:12607:4070,
NC_031976.2:18026227|18053826	NC_031976.2	18026227	18053826	1	1_1_0	2	0.500	n/a	/n/a	-	NB501461:148:H5VTNBGXH:1:11202:14966:2105,
NC_031976.2:20661699|20663596	NC_031976.2	20661699	20663596	1	1_1_0	5	0.286	n/a	/n/a	+	NB501461:148:H5VTNBGXH:1:23301:3974:2566,
NC_031976.2:28328011|28328993	NC_031976.2	28328011	28328993	1	1_1_0	52	0.037	n/a	/n/a	+	NB501461:148:H5VTNBGXH:3:11612:22787:7092,
NC_031976.2:29806799|29807562	NC_031976.2	29806799	29807562	1	1_1_0	4	0.333	n/a	/n/a	-	NB501461:148:H5VTNBGXH:4:23506:12556:7228,
NC_031976.2:38684752|38684959	NC_031976.2	38684752	38684959	1	1_0_1	49	0.039	n/a	/n/a	-	NB501461:148:H5VTNBGXH:3:11609:20507:11871,
NC_031977.2:8572195|8574599	NC_031977.2	8572195	8574599	1	1_1_0	15	0.118	n/a	/n/a	-	NB501461:148:H5VTNBGXH:4:23601:17568:7651,
NC_031977.2:14580941|14581732	NC_031977.2	14580941	14581732	1	1_1_0	4	0.333	n/a	/n/a	+	NB501461:148:H5VTNBGXH:2:13106:9295:3487,
NC_031977.2:15983566|15984618	NC_031977.2	15983566	15984618	1	1_1_0	101	0.019	n/a	/n/a	+	NB501461:148:H5VTNBGXH:3:12604:12017:19845,
NC_031977.2:25926482|25926910	NC_031977.2	25926482	25926910	1	1_1_0	6	0.250	n/a	/n/a	-	NB501461:148:H5VTNBGXH:1:22104:17392:12626,
NC_031977.2:25938508|25939798	NC_031977.2	25938508	25939798	1	1_1_0	228	0.009	n/a	/n/a	+	NB501461:148:H5VTNBGXH:3:13611:17826:14098,
NC_031977.2:29122754|29123248	NC_031977.2	29122754	29123248	1	1_1_0	1	0.667	n/a	/n/a	-	NB501461:148:H5VTNBGXH:4:21409:10175:19075,
NC_031977.2:30445368|30445532	NC_031977.2	30445368	30445532	1	1_1_0	207	0.010	n/a	/n/a	+	NB501461:148:H5VTNBGXH:2:13209:8316:18436,
NC_031977.2:35851067|35853724	NC_031977.2	35851067	35853724	1	1_1_0	29	0.065	n/a	/n/a	-	NB501461:148:H5VTNBGXH:3:12611:16310:14046,
NC_031978.2:7710626|7712650	NC_031978.2	7710626	7712650	1	1_1_0	67	0.029	n/a	/n/a	-	NB501461:148:H5VTNBGXH:4:23508:14777:2878,
NC_031978.2:10360416|10360913	NC_031978.2	10360416	10360913	1	1_1_0	344	0.006	n/a	/n/a	+	NB501461:148:H5VTNBGXH:1:23208:21208:13075,
NC_031978.2:19670164|19673897	NC_031978.2	19670164	19673897	1	1_1_0	170	0.012	n/a	/n/a	+	NB501461:148:H5VTNBGXH:1:12211:9427:10767,
NC_031978.2:19922955|19923460	NC_031978.2	19922955	19923460	1	0_1_1	22	0.083	n/a	/n/a	+	NB501461:148:H5VTNBGXH:4:22410:23805:9719,
NC_031978.2:26296568|26301403	NC_031978.2	26296568	26301403	1	1_1_0	44	0.043	n/a	/n/a	+	NB501461:148:H5VTNBGXH:3:22507:25287:14206,
NC_031979.2:5328821|5337764	NC_031979.2	5328821	5337764	1	1_1_0	6	0.250	n/a	/n/a	-	NB501461:148:H5VTNBGXH:3:13604:13150:2715,
NC_031979.2:5797673|5801954	NC_031979.2	5797673	5801954	1	1_1_0	761	0.003	n/a	/n/a	-	NB501461:148:H5VTNBGXH:1:23110:17621:17875,
NC_031979.2:6488216|6493091	NC_031979.2	6488216	6493091	1	1_1_0	2	0.500	n/a	/n/a	+	NB501461:148:H5VTNBGXH:1:23310:17523:3086,
NC_031979.2:17014434|17132614	NC_031979.2	17014434	17132614	1	0_1_1	1	0.667	n/a	/n/a	+	NB501461:148:H5VTNBGXH:4:23604:8220:17038,
NC_031979.2:18138840|18147297	NC_031979.2	18138840	18147297	1	1_1_0	17	0.105	n/a	/n/a	+	NB501461:148:H5VTNBGXH:3:11604:24393:11223,
NC_031979.2:19934300|19934419	NC_031979.2	19934300	19934419	1	1_1_0	6	0.250	n/a	/n/a	-	NB501461:148:H5VTNBGXH:3:11608:5600:10883,
NC_031979.2:23188464|23189463	NC_031979.2	23188464	23189463	1	1_1_0	12	0.143	n/a	/n/a	-	NB501461:148:H5VTNBGXH:3:23602:10458:9122,
NC_031979.2:23356260|23356589	NC_031979.2	23356260	23356589	1	1_1_0	3	0.400	n/a	/n/a	+	NB501461:148:H5VTNBGXH:1:23211:2048:10295,
NC_031979.2:23896152|23967106	NC_031979.2	23896152	23967106	1	1_1_0	42	0.045	n/a	/n/a	+	NB501461:148:H5VTNBGXH:1:12106:7816:9181,
NC_031979.2:24409389|24409559	NC_031979.2	24409389	24409559	1	1_1_0	137	0.014	n/a	/n/a	+	NB501461:148:H5VTNBGXH:2:11102:10021:9457,
NC_031979.2:24430375|24430512	NC_031979.2	24430375	24430512	1	1_1_0	37	0.051	n/a	/n/a	-	NB501461:148:H5VTNBGXH:2:12312:24820:5273,
NC_031979.2:24606047|24609702	NC_031979.2	24606047	24609702	1	1_1_0	18	0.100	n/a	/n/a	+	NB501461:148:H5VTNBGXH:1:22205:19423:6110,
NC_031979.2:37499897|37509861	NC_031979.2	37499897	37509861	1	0_1_1	8	0.200	n/a	/n/a	+	NB501461:148:H5VTNBGXH:1:21304:10438:18162,
NC_031980.2:896114|897054	NC_031980.2	896114	897054	1	1_1_0	12	0.143	n/a	/n/a	+	NB501461:148:H5VTNBGXH:2:22103:19309:8819,
NC_031980.2:4687270|4688639	NC_031980.2	4687270	4688639	1	1_1_0	82	0.024	n/a	/n/a	+	NB501461:148:H5VTNBGXH:3:13404:6356:10766,
NC_031980.2:5315442|5320619	NC_031980.2	5315442	5320619	1	1_1_0	7	0.222	n/a	/n/a	+	NB501461:148:H5VTNBGXH:3:11509:11016:9111,
NC_031980.2:8216973|8219849	NC_031980.2	8216973	8219849	1	1_1_0	21	0.087	n/a	/n/a	+	NB501461:148:H5VTNBGXH:2:22105:7699:5322,
NC_031980.2:9203412|9203827	NC_031980.2	9203412	9203827	1	1_1_0	7	0.222	n/a	/n/a	+	NB501461:148:H5VTNBGXH:4:22612:23032:7371,
NC_031980.2:11915703|11915828	NC_031980.2	11915703	11915828	1	1_1_0	8	0.200	n/a	/n/a	+	NB501461:148:H5VTNBGXH:1:22104:16519:18287,
NC_031980.2:15616139|15623949	NC_031980.2	15616139	15623949	1	1_1_0	61	0.032	n/a	/n/a	+	NB501461:148:H5VTNBGXH:3:22603:15178:16716,
NC_031980.2:16403016|16403243	NC_031980.2	16403016	16403243	1	1_1_0	346	0.006	n/a	/n/a	-	NB501461:148:H5VTNBGXH:2:22206:10655:19502,
NC_031980.2:23500456|23501643	NC_031980.2	23500456	23501643	1	1_1_0	26	0.071	n/a	/n/a	-	NB501461:148:H5VTNBGXH:4:13608:7691:16513,
NC_031980.2:31957654|31971241	NC_031980.2	31957654	31971241	1	1_1_0	0	1	n/a	/n/a	-	NB501461:148:H5VTNBGXH:3:21402:18318:5489,
NC_031981.2:2606846|2610814	NC_031981.2	2606846	2610814	1	1_1_0	20	0.091	n/a	/n/a	+	NB501461:148:H5VTNBGXH:4:22504:13760:2756,
NC_031981.2:3982425|3982603	NC_031981.2	3982425	3982603	1	1_1_0	4	0.333	n/a	/n/a	-	NB501461:148:H5VTNBGXH:2:11206:7646:8707,
NC_031981.2:6403249|6404010	NC_031981.2	6403249	6404010	1	1_1_0	0	1	n/a	/n/a	+	NB501461:148:H5VTNBGXH:1:13209:23815:13396,
NC_031981.2:10036582|10038621	NC_031981.2	10036582	10038621	1	1_1_0	34	0.056	n/a	/n/a	+	NB501461:148:H5VTNBGXH:1:23107:17096:5965,
NC_031981.2:10272056|10281829	NC_031981.2	10272056	10281829	1	1_1_0	12	0.143	n/a	/n/a	-	NB501461:148:H5VTNBGXH:3:11502:7867:3614,
NC_031981.2:12545456|12549945	NC_031981.2	12545456	12549945	1	1_1_0	39	0.049	n/a	/n/a	+	NB501461:148:H5VTNBGXH:4:23412:9971:12150,
NC_031981.2:12568255|12572241	NC_031981.2	12568255	12572241	1	1_1_0	35	0.054	n/a	/n/a	+	NB501461:148:H5VTNBGXH:1:13306:4917:17853,
NC_031981.2:15708536|15712421	NC_031981.2	15708536	15712421	1	1_1_0	1	0.667	n/a	/n/a	-	NB501461:148:H5VTNBGXH:2:12306:3679:11337,
NC_031981.2:18869413|18872843	NC_031981.2	18869413	18872843	1	1_1_0	25	0.074	n/a	/n/a	+	NB501461:148:H5VTNBGXH:1:12106:5751:3824,
NC_031981.2:37978522|37979543	NC_031981.2	37978522	37979543	1	1_1_0	1	0.667	n/a	/n/a	+	NB501461:148:H5VTNBGXH:3:23502:10318:17786,
NC_031982.2:4535430|4539958	NC_031982.2	4535430	4539958	1	1_1_0	3	0.400	n/a	/n/a	-	NB501461:148:H5VTNBGXH:2:12301:6665:18207,
NC_031982.2:14459910|14460324	NC_031982.2	14459910	14460324	1	1_1_0	337	0.006	n/a	/n/a	+	NB501461:148:H5VTNBGXH:2:23106:4352:19451,
NC_031982.2:14476079|14477107	NC_031982.2	14476079	14477107	1	1_1_0	253	0.008	n/a	/n/a	-	NB501461:148:H5VTNBGXH:2:11307:18381:11217,
NC_031982.2:14476886|14477070	NC_031982.2	14476886	14477070	1	1_1_0	318	0.006	n/a	/n/a	+	NB501461:148:H5VTNBGXH:4:11507:25433:13269,
NC_031982.2:15091152|15106042	NC_031982.2	15091152	15106042	1	1_1_0	6	0.250	n/a	/n/a	-	NB501461:148:H5VTNBGXH:4:13511:15481:15098,
NC_031982.2:19973511|20024573	NC_031982.2	19973511	20024573	1	1_1_0	0	1	n/a	/n/a	-	NB501461:148:H5VTNBGXH:1:22303:13046:17651,
NC_031982.2:21290454|21291066	NC_031982.2	21290454	21291066	1	0_1_1	891	0.002	n/a	/n/a	+	NB501461:148:H5VTNBGXH:1:13206:5316:5665,
NC_031982.2:27198861|27199549	NC_031982.2	27198861	27199549	1	1_1_0	110	0.018	n/a	/n/a	+	NB501461:148:H5VTNBGXH:4:12609:22272:8395,
NC_031982.2:32440686|32440873	NC_031982.2	32440686	32440873	1	1_1_0	11	0.154	n/a	/n/a	-	NB501461:148:H5VTNBGXH:2:11212:8287:17594,
NC_031983.2:17047280|17048256	NC_031983.2	17047280	17048256	1	1_0_1	220	0.009	n/a	/n/a	+	NB501461:148:H5VTNBGXH:3:13511:26015:3481,
NC_031983.2:19912069|19916404	NC_031983.2	19912069	19916404	1	1_1_0	7	0.222	n/a	/n/a	-	NB501461:148:H5VTNBGXH:1:11312:10436:7224,
NC_031983.2:20828216|20828316	NC_031983.2	20828216	20828316	1	1_1_0	329	0.006	n/a	/n/a	-	NB501461:148:H5VTNBGXH:1:23112:5040:16505,
NC_031983.2:24741121|24741194	NC_031983.2	24741121	24741194	1	1_1_0	12	0.143	n/a	/n/a	+	NB501461:148:H5VTNBGXH:1:22309:7741:5959,
NC_031983.2:27575733|27576204	NC_031983.2	27575733	27576204	1	1_1_0	1967	0.001	n/a	/n/a	+	NB501461:148:H5VTNBGXH:1:11112:9398:18065,
NC_031984.2:3792602|3796355	NC_031984.2	3792602	3796355	1	1_1_0	6	0.250	n/a	/n/a	+	NB501461:148:H5VTNBGXH:4:21603:19375:5822,
NC_031984.2:7282620|7283925	NC_031984.2	7282620	7283925	1	1_1_0	120	0.016	n/a	/n/a	-	NB501461:148:H5VTNBGXH:3:21611:20142:10974,
NC_031984.2:17453357|17457125	NC_031984.2	17453357	17457125	1	1_1_0	4	0.333	n/a	/n/a	+	NB501461:148:H5VTNBGXH:3:11602:17174:19910,
NC_031984.2:18130211|18131680	NC_031984.2	18130211	18131680	1	0_1_1	6	0.250	n/a	/n/a	+	NB501461:148:H5VTNBGXH:2:13209:7465:10363,
NC_031984.2:22067641|22068248	NC_031984.2	22067641	22068248	1	1_1_0	9	0.182	n/a	/n/a	+	NB501461:148:H5VTNBGXH:3:21612:16489:8398,
NC_031984.2:27977440|27977691	NC_031984.2	27977440	27977691	1	1_1_0	287	0.007	n/a	/n/a	-	NB501461:148:H5VTNBGXH:3:13608:15628:10985,
NC_031984.2:33780210|33781242	NC_031984.2	33780210	33781242	1	1_1_0	14	0.125	n/a	/n/a	-	NB501461:148:H5VTNBGXH:1:11309:19634:12774,
NC_031984.2:33794158|33794301	NC_031984.2	33794158	33794301	1	1_1_0	24	0.077	n/a	/n/a	-	NB501461:148:H5VTNBGXH:1:23304:24752:12593,
NC_031985.2:9980681|9981127	NC_031985.2	9980681	9981127	1	1_1_0	3	0.400	n/a	/n/a	+	NB501461:148:H5VTNBGXH:1:22201:18696:8006,
NC_031985.2:12425389|12430180	NC_031985.2	12425389	12430180	1	1_1_0	11	0.154	n/a	/n/a	-	NB501461:148:H5VTNBGXH:3:21503:22326:13591,
NC_031985.2:14712773|14714164	NC_031985.2	14712773	14714164	1	1_1_0	14	0.125	n/a	/n/a	-	NB501461:148:H5VTNBGXH:1:21104:7269:7158,
NC_031985.2:16274502|16281367	NC_031985.2	16274502	16281367	1	1_1_0	7	0.222	n/a	/n/a	-	NB501461:148:H5VTNBGXH:1:12201:2911:11310,
NC_031985.2:20260132|20276182	NC_031985.2	20260132	20276182	1	1_1_0	42	0.045	n/a	/n/a	+	NB501461:148:H5VTNBGXH:1:23207:8855:12555,
NC_031985.2:22225475|22228873	NC_031985.2	22225475	22228873	1	1_0_1	30	0.062	n/a	/n/a	+	NB501461:148:H5VTNBGXH:3:22602:16249:7477,
NC_031985.2:29423289|29426184	NC_031985.2	29423289	29426184	1	1_1_0	110	0.018	n/a	/n/a	+	NB501461:148:H5VTNBGXH:3:21510:16761:19971,
NC_031985.2:31490344|31513172	NC_031985.2	31490344	31513172	1	1_1_0	3	0.400	n/a	/n/a	-	NB501461:148:H5VTNBGXH:1:23104:24107:1823,
NC_031985.2:31568652|31568719	NC_031985.2	31568652	31568719	1	1_1_0	10	0.167	n/a	/n/a	-	NB501461:148:H5VTNBGXH:1:21103:10942:4751,
NC_031986.2:2525332|2526568	NC_031986.2	2525332	2526568	1	1_1_0	178	0.011	n/a	/n/a	-	NB501461:148:H5VTNBGXH:2:21205:21032:20340,
NC_031986.2:2544226|2544611	NC_031986.2	2544226	2544611	1	1_1_0	92	0.021	n/a	/n/a	-	NB501461:148:H5VTNBGXH:3:22410:5336:6369,
NC_031986.2:5026565|5027339	NC_031986.2	5026565	5027339	1	1_1_0	85	0.023	n/a	/n/a	+	NB501461:148:H5VTNBGXH:3:21610:14898:6085,
NC_031986.2:11259634|11266860	NC_031986.2	11259634	11266860	1	1_1_0	57	0.034	n/a	/n/a	-	NB501461:148:H5VTNBGXH:1:21204:9073:17474,
NC_031986.2:11263255|11266860	NC_031986.2	11263255	11266860	1	1_1_0	63	0.031	n/a	/n/a	-	NB501461:148:H5VTNBGXH:2:23307:2384:2923,
NC_031986.2:11623336|11633592	NC_031986.2	11623336	11633592	1	1_1_0	10	0.167	n/a	/n/a	+	NB501461:148:H5VTNBGXH:2:23304:25195:10806,
NC_031986.2:12928478|12928815	NC_031986.2	12928478	12928815	1	1_1_0	7	0.222	n/a	/n/a	+	NB501461:148:H5VTNBGXH:2:23301:19568:10332,
NC_031986.2:24905939|24944076	NC_031986.2	24905939	24944076	1	1_1_0	0	1	n/a	/n/a	-	NB501461:148:H5VTNBGXH:3:21501:12576:9003,
NC_031986.2:28074347|28080439	NC_031986.2	28074347	28080439	1	1_1_0	16	0.111	n/a	/n/a	+	NB501461:148:H5VTNBGXH:2:13109:18310:7438,
NC_031986.2:28308526|28433528	NC_031986.2	28308526	28433528	1	1_1_0	0	1	n/a	/n/a	+	NB501461:148:H5VTNBGXH:2:11106:26424:1631,
NC_031986.2:32846653|32931119	NC_031986.2	32846653	32931119	1	1_1_0	11	0.154	n/a	/n/a	+	NB501461:148:H5VTNBGXH:4:13407:21479:10480,
NC_031987.2:420224|420286	NC_031987.2	420224	420286	1	1_1_0	4531	0.000	n/a	/n/a	+	NB501461:148:H5VTNBGXH:2:23210:17004:6857,
NC_031987.2:437524|438055	NC_031987.2	437524	438055	1	1_0_1	1493	0.001	n/a	/n/a	+	NB501461:148:H5VTNBGXH:3:21612:26673:15787,
NC_031987.2:467749|467835	NC_031987.2	467749	467835	1	1_1_0	5107	0.000	n/a	/n/a	-	NB501461:148:H5VTNBGXH:4:11607:21503:4603,
NC_031987.2:467755|468861	NC_031987.2	467755	468861	1	1_0_1	4744	0.000	n/a	/n/a	-	NB501461:148:H5VTNBGXH:3:23612:16344:19510,
NC_031987.2:467764|467829	NC_031987.2	467764	467829	1	1_1_0	4137	0.000	n/a	/n/a	-	NB501461:148:H5VTNBGXH:3:22603:17859:2023,
NC_031987.2:468853|469230	NC_031987.2	468853	469230	1	1_1_0	3027	0.001	n/a	/n/a	-	NB501461:148:H5VTNBGXH:1:21301:16677:3226,
NC_031987.2:519077|519113	NC_031987.2	519077	519113	1	1_1_0	1720	0.001	n/a	/n/a	-	NB501461:148:H5VTNBGXH:1:22307:4505:2422,
NC_031987.2:526039|526281	NC_031987.2	526039	526281	1	1_1_0	1630	0.001	n/a	/n/a	+	NB501461:148:H5VTNBGXH:4:11607:6021:3267,
NC_031987.2:531807|531958	NC_031987.2	531807	531958	1	1_1_0	2097	0.001	n/a	/n/a	-	NB501461:148:H5VTNBGXH:4:12409:22098:16364,
NC_031987.2:531850|531969	NC_031987.2	531850	531969	1	1_1_0	2170	0.001	n/a	/n/a	+	NB501461:148:H5VTNBGXH:4:23606:11811:19714,
NC_031987.2:543673|543810	NC_031987.2	543673	543810	1	1_1_0	2417	0.001	n/a	/n/a	+	NB501461:148:H5VTNBGXH:1:21106:25772:17716,
NC_031987.2:7454317|7455643	NC_031987.2	7454317	7455643	1	1_1_0	13	0.133	n/a	/n/a	-	NB501461:148:H5VTNBGXH:2:23111:10159:20092,
NC_031987.2:15101564|15112585	NC_031987.2	15101564	15112585	1	1_1_0	4	0.333	n/a	/n/a	+	NB501461:148:H5VTNBGXH:4:13408:5709:14787,
NC_031987.2:17570551|17571244	NC_031987.2	17570551	17571244	1	1_1_0	6	0.250	n/a	/n/a	-	NB501461:148:H5VTNBGXH:3:22609:23400:19211,
NC_031987.2:19711842|19716563	NC_031987.2	19711842	19716563	1	1_1_0	12	0.143	n/a	/n/a	+	NB501461:148:H5VTNBGXH:4:23611:5149:19422,
NC_031987.2:22312411|22317046	NC_031987.2	22312411	22317046	1	1_1_0	15	0.118	n/a	/n/a	-	NB501461:148:H5VTNBGXH:2:13109:2265:19304,
NC_031987.2:22739201|22739526	NC_031987.2	22739201	22739526	1	1_1_0	15	0.118	n/a	/n/a	-	NB501461:148:H5VTNBGXH:1:13201:3368:12086,
NC_031987.2:26804581|26805335	NC_031987.2	26804581	26805335	1	1_1_0	3940	0.001	n/a	/n/a	+	NB501461:148:H5VTNBGXH:1:11312:9851:4600,
NC_031987.2:29766612|29768505	NC_031987.2	29766612	29768505	1	1_1_0	0	1	n/a	/n/a	-	NB501461:148:H5VTNBGXH:2:21207:10138:8745,
NC_031987.2:31916035|31916942	NC_031987.2	31916035	31916942	1	1_1_0	11	0.154	n/a	/n/a	-	NB501461:148:H5VTNBGXH:2:22203:7629:2980,
NC_031987.2:33772468|33773065	NC_031987.2	33772468	33773065	1	1_0_1	785	0.003	n/a	/n/a	+	NB501461:148:H5VTNBGXH:2:21209:21187:9062,
NC_031987.2:33790314|33790442	NC_031987.2	33790314	33790442	1	1_1_0	3100	0.001	n/a	/n/a	+	NB501461:148:H5VTNBGXH:3:12605:21915:18325,
NC_031987.2:33794342|33795096	NC_031987.2	33794342	33795096	1	0_1_1	2931	0.001	n/a	/n/a	-	NB501461:148:H5VTNBGXH:4:22602:24325:7879,
NC_031987.2:33866567|33866689	NC_031987.2	33866567	33866689	1	1_1_0	1461	0.001	n/a	/n/a	-	NB501461:148:H5VTNBGXH:3:12502:18198:1921,
NC_031987.2:33884148|33884352	NC_031987.2	33884148	33884352	1	1_1_0	1633	0.001	n/a	/n/a	-	NB501461:148:H5VTNBGXH:4:11604:5224:16845,
NC_031987.2:33888348|33888515	NC_031987.2	33888348	33888515	1	1_1_0	4979	0.000	n/a	/n/a	-	NB501461:148:H5VTNBGXH:3:12509:10416:4613,

## Sheet: BM18
circRNA_ID	chr	circRNA_start	circRNA_end	#junction_reads	SM_MS_SMS	#non_junction_reads	junction_reads_ratio	circRNA_type	gene_id	strand	junction_reads_ID
NC_031978.2:102602|105225	NC_031978.2	102602	105225	162	4_32_33	161	0.668	n/a	/n/a	+	NB501461:148:H5VTNBGXH:3:11408:12813:14000,NB501461:148:H5VTNBGXH:3:11504:19710:2516,NB501461:148:H5VTNBGXH:3:11607:8121:10185,NB501461:148:H5VTNBGXH:3:12410:9490:16280,NB501461:148:H5VTNBGXH:3:12508:24690:17319,NB501461:148:H5VTNBGXH:3:12511:1450:7221,NB501461:148:H5VTNBGXH:3:12602:24574:7858,NB501461:148:H5VTNBGXH:3:12602:13661:8219,NB501461:148:H5VTNBGXH:3:12602:25751:9904,NB501461:148:H5VTNBG…
NC_031987.2:33736652|33736930	NC_031987.2	33736652	33736930	53	11_10_0	519	0.170	n/a	/n/a	+	NB501461:148:H5VTNBGXH:3:11609:11111:7035,NB501461:148:H5VTNBGXH:3:13405:14125:2134,NB501461:148:H5VTNBGXH:3:21610:23264:6845,NB501461:148:H5VTNBGXH:1:11204:22702:18596,NB501461:148:H5VTNBGXH:1:13102:3102:6584,NB501461:148:H5VTNBGXH:1:21103:6487:1644,NB501461:148:H5VTNBGXH:1:21208:6283:8921,NB501461:148:H5VTNBGXH:1:21210:15769:3591,NB501461:148:H5VTNBGXH:1:22207:14808:6490,NB501461:148:H5VTNBGXH:…
NC_031969.2:23491050|23555233	NC_031969.2	23491050	23555233	43	2_1_0	8043	0.011	n/a	/n/a	-	NB501461:148:H5VTNBGXH:2:12101:15228:7949,NB501461:148:H5VTNBGXH:3:11411:11221:18812,NB501461:148:H5VTNBGXH:3:11603:14842:20171,NB501461:148:H5VTNBGXH:3:11605:14780:15118,NB501461:148:H5VTNBGXH:3:11609:8765:10231,NB501461:148:H5VTNBGXH:3:12408:16908:12024,NB501461:148:H5VTNBGXH:3:13507:7476:13261,NB501461:148:H5VTNBGXH:3:13601:15791:16118,NB501461:148:H5VTNBGXH:3:21508:16880:2350,NB501461:148:H5V…
NC_031969.2:23371730|23554263	NC_031969.2	23371730	23554263	40	11_10_0	491	0.140	n/a	/n/a	-	NB501461:148:H5VTNBGXH:3:11609:12856:15315,NB501461:148:H5VTNBGXH:3:21505:2168:12455,NB501461:148:H5VTNBGXH:3:21611:21456:5914,NB501461:148:H5VTNBGXH:3:22410:21880:16430,NB501461:148:H5VTNBGXH:3:22611:5752:7488,NB501461:148:H5VTNBGXH:3:23601:20905:5535,NB501461:148:H5VTNBGXH:1:11304:17966:12835,NB501461:148:H5VTNBGXH:1:11312:23972:9785,NB501461:148:H5VTNBGXH:1:12101:7229:19547,NB501461:148:H5VTNB…
NC_031972.2:3587344|3590213	NC_031972.2	3587344	3590213	32	1_6_14	8330	0.008	n/a	/n/a	+	NB501461:148:H5VTNBGXH:3:13505:16726:2580,NB501461:148:H5VTNBGXH:3:13611:25843:9017,NB501461:148:H5VTNBGXH:3:23506:22161:15352,NB501461:148:H5VTNBGXH:1:12101:12879:20308,NB501461:148:H5VTNBGXH:1:13207:13015:4567,NB501461:148:H5VTNBGXH:1:21104:7315:16246,NB501461:148:H5VTNBGXH:1:21105:7932:17909,NB501461:148:H5VTNBGXH:1:21305:19219:15290,NB501461:148:H5VTNBGXH:1:22112:22569:20146,NB501461:148:H5VT…
NC_031972.2:9033630|9035959	NC_031972.2	9033630	9035959	28	13_13_0	104	0.350	n/a	/n/a	+	NB501461:148:H5VTNBGXH:3:11609:4823:1218,NB501461:148:H5VTNBGXH:3:11610:18918:12583,NB501461:148:H5VTNBGXH:3:12405:23952:13640,NB501461:148:H5VTNBGXH:3:12411:20847:3031,NB501461:148:H5VTNBGXH:3:12501:20842:16257,NB501461:148:H5VTNBGXH:3:12512:3453:6130,NB501461:148:H5VTNBGXH:3:13502:26623:14678,NB501461:148:H5VTNBGXH:3:13503:1048:14669,NB501461:148:H5VTNBGXH:3:13606:7341:2408,NB501461:148:H5VTNBG…
NC_031969.2:34246086|34247624	NC_031969.2	34246086	34247624	13	9_11_1	5	0.839	n/a	/n/a	+	NB501461:148:H5VTNBGXH:3:13502:22589:10346,NB501461:148:H5VTNBGXH:1:13306:11157:13227,NB501461:148:H5VTNBGXH:4:13508:18892:17961,NB501461:148:H5VTNBGXH:4:22608:24998:13208,NB501461:148:H5VTNBGXH:2:11307:19695:13908,NB501461:148:H5VTNBGXH:2:12202:25258:15100,NB501461:148:H5VTNBGXH:2:23201:10806:18370,NB501461:148:H5VTNBGXH:2:23212:19896:4050,NB501461:148:H5VTNBGXH:3:13506:16036:17991,NB501461:148:…
NC_031972.2:3583995|3584608	NC_031972.2	3583995	3584608	9	7_7_0	955	0.018	n/a	/n/a	+	NB501461:148:H5VTNBGXH:3:12610:22253:1283,NB501461:148:H5VTNBGXH:3:13610:23999:9324,NB501461:148:H5VTNBGXH:3:23601:17286:6040,NB501461:148:H5VTNBGXH:1:13211:11491:18786,NB501461:148:H5VTNBGXH:4:11405:3234:11300,NB501461:148:H5VTNBGXH:4:21611:2569:18729,NB501461:148:H5VTNBGXH:4:22509:10737:6237,NB501461:148:H5VTNBGXH:4:22611:18144:8673,NB501461:148:H5VTNBGXH:2:13104:21986:7940,
NC_031987.2:26803285|26812132	NC_031987.2	26803285	26812132	9	1_4_0	1792	0.010	n/a	/n/a	+	NB501461:148:H5VTNBGXH:3:13608:7894:8143,NB501461:148:H5VTNBGXH:2:11306:1096:6738,NB501461:148:H5VTNBGXH:2:11307:26603:6743,NB501461:148:H5VTNBGXH:2:21204:22813:12460,NB501461:148:H5VTNBGXH:2:22211:22429:6643,NB501461:148:H5VTNBGXH:3:23411:21324:14679,NB501461:148:H5VTNBGXH:3:23508:10438:12695,NB501461:148:H5VTNBGXH:4:21407:14240:4420,NB501461:148:H5VTNBGXH:4:22401:15520:9089,
NC_031986.2:45040074|45040590	NC_031986.2	45040074	45040590	7	5_4_0	6	0.700	n/a	/n/a	-	NB501461:148:H5VTNBGXH:1:12103:2754:15355,NB501461:148:H5VTNBGXH:4:12506:20478:1939,NB501461:148:H5VTNBGXH:4:13506:23846:16316,NB501461:148:H5VTNBGXH:4:21501:14874:9624,NB501461:148:H5VTNBGXH:1:21106:25956:6329,NB501461:148:H5VTNBGXH:2:12301:14194:8612,NB501461:148:H5VTNBGXH:2:21311:14889:7394,
NC_031987.2:472746|472826	NC_031987.2	472746	472826	7	7_3_0	2581	0.005	n/a	/n/a	+	NB501461:148:H5VTNBGXH:3:23410:24694:7823,NB501461:148:H5VTNBGXH:1:13109:22752:3959,NB501461:148:H5VTNBGXH:3:23612:22493:13358,NB501461:148:H5VTNBGXH:3:13408:22455:12607,NB501461:148:H5VTNBGXH:3:21609:23736:8602,NB501461:148:H5VTNBGXH:2:22312:9782:12979,NB501461:148:H5VTNBGXH:2:23205:13826:4054,
NC_031972.2:3474772|3488694	NC_031972.2	3474772	3488694	6	6_6_0	602	0.020	n/a	/n/a	+	NB501461:148:H5VTNBGXH:3:12610:5822:17938,NB501461:148:H5VTNBGXH:3:13509:21707:11180,NB501461:148:H5VTNBGXH:1:11102:17739:11157,NB501461:148:H5VTNBGXH:1:13109:4362:2191,NB501461:148:H5VTNBGXH:1:22301:17411:17196,NB501461:148:H5VTNBGXH:4:12408:12990:14641,
NC_031978.2:24503090|24504050	NC_031978.2	24503090	24504050	6	4_6_0	8	0.600	n/a	/n/a	+	NB501461:148:H5VTNBGXH:3:21602:9984:15793,NB501461:148:H5VTNBGXH:3:22610:9513:7445,NB501461:148:H5VTNBGXH:3:23502:16402:16452,NB501461:148:H5VTNBGXH:2:12107:4514:8808,NB501461:148:H5VTNBGXH:1:23110:8374:15466,NB501461:148:H5VTNBGXH:2:22210:9467:8769,
NC_031987.2:1013112|1073958	NC_031987.2	1013112	1073958	6	4_3_0	0	1	n/a	/n/a	-	NB501461:148:H5VTNBGXH:1:12303:10239:15374,NB501461:148:H5VTNBGXH:1:22210:21365:1560,NB501461:148:H5VTNBGXH:2:12207:2121:6235,NB501461:148:H5VTNBGXH:2:21312:11345:7771,NB501461:148:H5VTNBGXH:3:21411:2264:7884,NB501461:148:H5VTNBGXH:2:13205:17980:17451,
NC_031973.2:1854460|1854640	NC_031973.2	1854460	1854640	5	3_3_0	9	0.526	n/a	/n/a	-	NB501461:148:H5VTNBGXH:1:11206:15678:12313,NB501461:148:H5VTNBGXH:2:13111:21462:2596,NB501461:148:H5VTNBGXH:3:21607:6583:12667,NB501461:148:H5VTNBGXH:3:22611:10394:15513,NB501461:148:H5VTNBGXH:2:13304:26022:11544,
NC_031976.2:30158064|30171209	NC_031976.2	30158064	30171209	5	3_2_1	38	0.208	n/a	/n/a	+	NB501461:148:H5VTNBGXH:1:11307:14075:14604,NB501461:148:H5VTNBGXH:2:23103:20416:12403,NB501461:148:H5VTNBGXH:4:12501:25173:20291,NB501461:148:H5VTNBGXH:4:12508:26569:8745,NB501461:148:H5VTNBGXH:4:12509:1145:8745,
NC_031987.2:472450|472826	NC_031987.2	472450	472826	5	1_3_0	2356	0.004	n/a	/n/a	+	NB501461:148:H5VTNBGXH:3:11510:6450:10941,NB501461:148:H5VTNBGXH:1:12301:4269:17873,NB501461:148:H5VTNBGXH:1:12308:2394:4942,NB501461:148:H5VTNBGXH:4:12511:12218:15384,NB501461:148:H5VTNBGXH:2:13305:12105:14392,
NC_031965.2:7604686|7609175	NC_031965.2	7604686	7609175	4	4_3_0	2	0.800	n/a	/n/a	+	NB501461:148:H5VTNBGXH:3:13412:18160:1273,NB501461:148:H5VTNBGXH:2:12311:1394:8596,NB501461:148:H5VTNBGXH:2:22302:10849:10664,NB501461:148:H5VTNBGXH:2:11306:12823:14734,
NC_031969.2:23490817|23514077	NC_031969.2	23490817	23514077	4	2_1_0	3786	0.002	n/a	/n/a	-	NB501461:148:H5VTNBGXH:2:21206:11141:14633,NB501461:148:H5VTNBGXH:4:21603:1342:5029,NB501461:148:H5VTNBGXH:2:11110:15856:12174,NB501461:148:H5VTNBGXH:2:22105:5117:10751,
NC_031976.2:30158064|30166226	NC_031976.2	30158064	30166226	4	4_3_0	39	0.170	n/a	/n/a	+	NB501461:148:H5VTNBGXH:1:12203:20150:8695,NB501461:148:H5VTNBGXH:4:23411:18448:5358,NB501461:148:H5VTNBGXH:2:21207:3058:2732,NB501461:148:H5VTNBGXH:4:23412:2269:12883,
NC_031984.2:15224199|15225087	NC_031984.2	15224199	15225087	4	3_3_0	2	0.800	n/a	/n/a	-	NB501461:148:H5VTNBGXH:3:13405:18468:15433,NB501461:148:H5VTNBGXH:1:21111:21317:13171,NB501461:148:H5VTNBGXH:3:11612:4547:19278,NB501461:148:H5VTNBGXH:2:12205:11769:13026,
NC_031987.2:26782967|26785155	NC_031987.2	26782967	26785155	4	1_1_0	1225	0.006	n/a	/n/a	+	NB501461:148:H5VTNBGXH:3:11608:18310:7696,NB501461:148:H5VTNBGXH:3:12405:13471:3650,NB501461:148:H5VTNBGXH:1:11208:8958:12956,NB501461:148:H5VTNBGXH:4:11412:25236:6303,
NC_031987.2:26813873|26814386	NC_031987.2	26813873	26814386	4	3_2_0	1304	0.006	n/a	/n/a	+	NB501461:148:H5VTNBGXH:3:12410:16936:18657,NB501461:148:H5VTNBGXH:3:11401:24067:1877,NB501461:148:H5VTNBGXH:1:11202:13823:4610,NB501461:148:H5VTNBGXH:4:21605:14284:4451,
NC_031967.2:32540359|32542533	NC_031967.2	32540359	32542533	3	1_0_1	151	0.038	n/a	/n/a	-	NB501461:148:H5VTNBGXH:3:23606:26141:19817,NB501461:148:H5VTNBGXH:1:13207:22606:16172,NB501461:148:H5VTNBGXH:4:11503:3783:14801,
NC_031969.2:23397426|23492205	NC_031969.2	23397426	23492205	3	1_3_0	3031	0.002	n/a	/n/a	-	NB501461:148:H5VTNBGXH:3:22405:12215:3240,NB501461:148:H5VTNBGXH:3:21412:9443:13392,NB501461:148:H5VTNBGXH:3:21502:7969:1574,
NC_031971.2:7291208|7302977	NC_031971.2	7291208	7302977	3	1_1_0	5	0.545	n/a	/n/a	-	NB501461:148:H5VTNBGXH:1:21101:20016:1684,NB501461:148:H5VTNBGXH:1:22305:9072:15023,NB501461:148:H5VTNBGXH:4:22409:19715:1987,
NC_031972.2:46683217|46683557	NC_031972.2	46683217	46683557	3	2_2_0	14	0.300	n/a	/n/a	-	NB501461:148:H5VTNBGXH:3:23608:4295:1588,NB501461:148:H5VTNBGXH:3:13611:18370:3555,NB501461:148:H5VTNBGXH:2:13109:15078:18876,
NC_031975.2:1397072|1412832	NC_031975.2	1397072	1412832	3	1_1_0	23	0.207	n/a	/n/a	+	NB501461:148:H5VTNBGXH:3:23405:26777:15131,NB501461:148:H5VTNBGXH:3:23406:1302:15141,NB501461:148:H5VTNBGXH:4:13407:23665:5838,
NC_031975.2:10270836|10281349	NC_031975.2	10270836	10281349	3	3_3_0	9	0.400	n/a	/n/a	+	NB501461:148:H5VTNBGXH:1:22101:6499:7892,NB501461:148:H5VTNBGXH:2:12303:8445:18486,NB501461:148:H5VTNBGXH:2:23303:12687:14181,
NC_031976.2:36016595|36018688	NC_031976.2	36016595	36018688	3	2_2_0	10	0.375	n/a	/n/a	+	NB501461:148:H5VTNBGXH:1:23204:26307:6843,NB501461:148:H5VTNBGXH:4:12603:20986:17150,NB501461:148:H5VTNBGXH:4:13605:19909:2454,
NC_031977.2:19508827|19509068	NC_031977.2	19508827	19509068	3	1_1_1	59	0.092	n/a	/n/a	+	NB501461:148:H5VTNBGXH:4:21608:25829:8291,NB501461:148:H5VTNBGXH:4:22410:6579:10475,NB501461:148:H5VTNBGXH:3:12604:5257:15564,
NC_031978.2:24503090|24504075	NC_031978.2	24503090	24504075	3	2_2_0	6	0.500	n/a	/n/a	+	NB501461:148:H5VTNBGXH:3:12401:14882:6861,NB501461:148:H5VTNBGXH:3:22603:12555:12612,NB501461:148:H5VTNBGXH:2:11112:20344:17045,
NC_031978.2:30702661|30704116	NC_031978.2	30702661	30704116	3	1_3_0	3	0.667	n/a	/n/a	+	NB501461:148:H5VTNBGXH:1:11312:1453:13349,NB501461:148:H5VTNBGXH:3:12512:9641:4337,NB501461:148:H5VTNBGXH:3:21607:26264:13814,
NC_031979.2:24409389|24409559	NC_031979.2	24409389	24409559	3	3_3_0	161	0.036	n/a	/n/a	+	NB501461:148:H5VTNBGXH:3:11509:20962:11904,NB501461:148:H5VTNBGXH:3:12605:21673:18318,NB501461:148:H5VTNBGXH:1:21204:12229:17722,
NC_031979.2:24606047|24609702	NC_031979.2	24606047	24609702	3	2_1_0	12	0.333	n/a	/n/a	+	NB501461:148:H5VTNBGXH:3:12607:15210:16943,NB501461:148:H5VTNBGXH:3:21506:18731:10250,NB501461:148:H5VTNBGXH:2:23311:4972:11001,
NC_031981.2:21430072|21442596	NC_031981.2	21430072	21442596	3	2_2_1	2	0.750	n/a	/n/a	+	NB501461:148:H5VTNBGXH:1:13110:2904:1824,NB501461:148:H5VTNBGXH:2:13103:26218:3342,NB501461:148:H5VTNBGXH:4:12508:11394:14163,
NC_031982.2:14453483|14455763	NC_031982.2	14453483	14455763	3	2_2_1	88	0.064	n/a	/n/a	-	NB501461:148:H5VTNBGXH:3:21609:15846:3775,NB501461:148:H5VTNBGXH:2:13206:4423:18418,NB501461:148:H5VTNBGXH:4:21411:23524:2839,
NC_031984.2:35582665|35589644	NC_031984.2	35582665	35589644	3	1_1_0	0	1	n/a	/n/a	-	NB501461:148:H5VTNBGXH:3:12410:25628:1400,NB501461:148:H5VTNBGXH:3:13501:10242:17550,NB501461:148:H5VTNBGXH:4:21507:7387:4541,
NC_031985.2:14985839|14988515	NC_031985.2	14985839	14988515	3	2_2_0	7	0.462	n/a	/n/a	+	NB501461:148:H5VTNBGXH:3:21411:7564:11516,NB501461:148:H5VTNBGXH:1:12208:26306:14937,NB501461:148:H5VTNBGXH:4:11603:11432:16998,
NC_031987.2:26786110|26787198	NC_031987.2	26786110	26787198	3	2_2_0	1404	0.004	n/a	/n/a	+	NB501461:148:H5VTNBGXH:1:22208:18616:16739,NB501461:148:H5VTNBGXH:1:23102:17036:8420,NB501461:148:H5VTNBGXH:2:11301:5579:14653,
NC_031967.2:29833864|29949952	NC_031967.2	29833864	29949952	2	2_1_1	3	0.571	n/a	/n/a	+	NB501461:148:H5VTNBGXH:3:22412:20701:13040,NB501461:148:H5VTNBGXH:1:21311:1243:12365,
NC_031969.2:7110956|7117865	NC_031969.2	7110956	7117865	2	2_1_0	72	0.053	n/a	/n/a	-	NB501461:148:H5VTNBGXH:2:12109:25416:18212,NB501461:148:H5VTNBGXH:2:11302:22064:16192,
NC_031969.2:7113702|7117865	NC_031969.2	7113702	7117865	2	1_2_0	73	0.052	n/a	/n/a	-	NB501461:148:H5VTNBGXH:2:11302:7672:8559,NB501461:148:H5VTNBGXH:3:13406:4407:13598,
NC_031969.2:23391760|23474053	NC_031969.2	23391760	23474053	2	1_2_0	598	0.007	n/a	/n/a	-	NB501461:148:H5VTNBGXH:3:22601:18152:5434,NB501461:148:H5VTNBGXH:3:21412:9942:12761,
NC_031969.2:23416045|23554747	NC_031969.2	23416045	23554747	2	1_2_0	3956	0.001	n/a	/n/a	-	NB501461:148:H5VTNBGXH:2:12211:11003:8180,NB501461:148:H5VTNBGXH:2:13111:16521:20196,
NC_031969.2:23442988|23551282	NC_031969.2	23442988	23551282	2	1_1_0	6742	0.001	n/a	/n/a	-	NB501461:148:H5VTNBGXH:1:21207:13654:16396,NB501461:148:H5VTNBGXH:2:22311:17047:7889,
NC_031970.2:128528|128758	NC_031970.2	128528	128758	2	2_1_0	1	0.800	n/a	/n/a	-	NB501461:148:H5VTNBGXH:3:11610:11991:12605,NB501461:148:H5VTNBGXH:1:21310:11153:12191,
NC_031970.2:30053295|30071475	NC_031970.2	30053295	30071475	2	1_1_0	0	1	n/a	/n/a	+	NB501461:148:H5VTNBGXH:2:22303:1434:2736,NB501461:148:H5VTNBGXH:2:22304:26848:2725,
NC_031971.2:16693119|16695504	NC_031971.2	16693119	16695504	2	1_2_0	6	0.400	n/a	/n/a	+	NB501461:148:H5VTNBGXH:4:23511:8154:1285,NB501461:148:H5VTNBGXH:3:21602:7904:8389,
NC_031971.2:25523534|25524374	NC_031971.2	25523534	25524374	2	2_1_0	0	1	n/a	/n/a	-	NB501461:148:H5VTNBGXH:1:12206:24643:18272,NB501461:148:H5VTNBGXH:2:21205:20744:13900,
NC_031971.2:42021773|42028544	NC_031971.2	42021773	42028544	2	2_1_0	1	0.800	n/a	/n/a	-	NB501461:148:H5VTNBGXH:3:12505:2559:12272,NB501461:148:H5VTNBGXH:4:21601:7542:5680,
NC_031972.2:3587346|3588265	NC_031972.2	3587346	3588265	2	1_2_0	4664	0.001	n/a	/n/a	+	NB501461:148:H5VTNBGXH:4:12404:18521:4905,NB501461:148:H5VTNBGXH:3:12407:18299:8882,
NC_031974.2:17158568|17159358	NC_031974.2	17158568	17159358	2	2_2_0	13	0.235	n/a	/n/a	+	NB501461:148:H5VTNBGXH:1:21106:14567:12835,NB501461:148:H5VTNBGXH:4:22601:6731:14073,
NC_031975.2:19071757|19072766	NC_031975.2	19071757	19072766	2	2_2_0	65	0.058	n/a	/n/a	+	NB501461:148:H5VTNBGXH:3:12508:21437:17736,NB501461:148:H5VTNBGXH:4:11502:26347:2598,
NC_031976.2:30165995|30171209	NC_031976.2	30165995	30171209	2	1_1_1	73	0.052	n/a	/n/a	+	NB501461:148:H5VTNBGXH:4:12612:3252:15018,NB501461:148:H5VTNBGXH:2:23108:14233:3390,
NC_031979.2:28026300|28047532	NC_031979.2	28026300	28047532	2	1_1_0	0	1	n/a	/n/a	-	NB501461:148:H5VTNBGXH:1:11207:3975:10653,NB501461:148:H5VTNBGXH:1:23303:6924:1102,
NC_031979.2:36408021|36408711	NC_031979.2	36408021	36408711	2	1_2_0	11	0.267	n/a	/n/a	-	NB501461:148:H5VTNBGXH:2:22112:6724:1711,NB501461:148:H5VTNBGXH:4:12509:1760:5539,
NC_031980.2:31475121|31480887	NC_031980.2	31475121	31480887	2	2_2_0	16	0.200	n/a	/n/a	+	NB501461:148:H5VTNBGXH:3:12409:18034:5259,NB501461:148:H5VTNBGXH:2:23211:26421:3445,
NC_031980.2:31478234|31480887	NC_031980.2	31478234	31480887	2	1_2_0	15	0.211	n/a	/n/a	+	NB501461:148:H5VTNBGXH:4:22605:11634:5390,NB501461:148:H5VTNBGXH:3:12502:20211:2327,
NC_031982.2:1584077|1587668	NC_031982.2	1584077	1587668	2	1_2_0	32	0.111	n/a	/n/a	+	NB501461:148:H5VTNBGXH:4:12510:3654:1256,NB501461:148:H5VTNBGXH:3:21409:7378:18126,
NC_031982.2:22933984|22934532	NC_031982.2	22933984	22934532	2	2_2_0	22	0.154	n/a	/n/a	-	NB501461:148:H5VTNBGXH:3:21403:13650:4183,NB501461:148:H5VTNBGXH:4:11611:9499:7406,
NC_031985.2:27879096|27885043	NC_031985.2	27879096	27885043	2	2_2_0	3	0.571	n/a	/n/a	-	NB501461:148:H5VTNBGXH:4:13506:17831:2113,NB501461:148:H5VTNBGXH:4:21412:6482:2407,
NC_031986.2:28074347|28075775	NC_031986.2	28074347	28075775	2	2_2_0	14	0.222	n/a	/n/a	+	NB501461:148:H5VTNBGXH:2:12311:19116:5212,NB501461:148:H5VTNBGXH:2:22302:15716:20371,
NC_031987.2:531807|531958	NC_031987.2	531807	531958	2	2_2_0	2357	0.002	n/a	/n/a	-	NB501461:148:H5VTNBGXH:1:12104:24990:7969,NB501461:148:H5VTNBGXH:1:12311:19660:18473,
NC_031987.2:12696287|12701411	NC_031987.2	12696287	12701411	2	1_1_0	4209	0.001	n/a	/n/a	+	NB501461:148:H5VTNBGXH:1:22105:12183:18366,NB501461:148:H5VTNBGXH:2:12103:9807:8864,
NC_031987.2:20729185|20729364	NC_031987.2	20729185	20729364	2	2_2_0	267	0.015	n/a	/n/a	-	NB501461:148:H5VTNBGXH:3:12504:13294:17292,NB501461:148:H5VTNBGXH:1:11108:3660:2323,
NC_031987.2:33798448|33798972	NC_031987.2	33798448	33798972	2	1_2_0	1614	0.002	n/a	/n/a	+	NB501461:148:H5VTNBGXH:1:12111:17641:15848,NB501461:148:H5VTNBGXH:2:22108:13176:1626,
NC_031965.2:7968534|7968671	NC_031965.2	7968534	7968671	1	1_1_0	6	0.250	n/a	/n/a	-	NB501461:148:H5VTNBGXH:4:21404:2474:7743,
NC_031965.2:14691611|14694528	NC_031965.2	14691611	14694528	1	1_1_0	8	0.200	n/a	/n/a	+	NB501461:148:H5VTNBGXH:2:22306:11009:14706,
NC_031965.2:16343387|16344157	NC_031965.2	16343387	16344157	1	1_1_0	6	0.250	n/a	/n/a	-	NB501461:148:H5VTNBGXH:4:22501:19145:13347,
NC_031965.2:25589409|25590097	NC_031965.2	25589409	25590097	1	1_1_0	38120	0.000	n/a	/n/a	-	NB501461:148:H5VTNBGXH:2:13109:9629:15856,
NC_031965.2:32622637|32624036	NC_031965.2	32622637	32624036	1	1_1_0	1	0.667	n/a	/n/a	-	NB501461:148:H5VTNBGXH:3:23605:10698:1898,
NC_031966.2:20982686|20983364	NC_031966.2	20982686	20983364	1	1_1_0	6929	0.000	n/a	/n/a	+	NB501461:148:H5VTNBGXH:4:13607:2158:11086,
NC_031966.2:21354417|21356032	NC_031966.2	21354417	21356032	1	1_1_0	3	0.400	n/a	/n/a	-	NB501461:148:H5VTNBGXH:1:22206:23010:3012,
NC_031966.2:25891706|25891832	NC_031966.2	25891706	25891832	1	1_1_0	22	0.083	n/a	/n/a	-	NB501461:148:H5VTNBGXH:1:21309:7589:13620,
NC_031966.2:28864498|28864596	NC_031966.2	28864498	28864596	1	1_1_0	115	0.017	n/a	/n/a	+	NB501461:148:H5VTNBGXH:4:11508:8768:4252,
NC_031967.2:3751803|3757960	NC_031967.2	3751803	3757960	1	1_1_0	49	0.039	n/a	/n/a	-	NB501461:148:H5VTNBGXH:3:22405:24572:8325,
NC_031967.2:13362498|13489620	NC_031967.2	13362498	13489620	1	1_1_0	3	0.400	n/a	/n/a	+	NB501461:148:H5VTNBGXH:1:13204:12778:14287,
NC_031967.2:14532116|14572644	NC_031967.2	14532116	14572644	1	0_1_1	0	1	n/a	/n/a	+	NB501461:148:H5VTNBGXH:3:21510:20862:9825,
NC_031967.2:19631528|19631969	NC_031967.2	19631528	19631969	1	1_1_0	14	0.125	n/a	/n/a	-	NB501461:148:H5VTNBGXH:2:11211:6670:2070,
NC_031967.2:29866320|29949952	NC_031967.2	29866320	29949952	1	1_0_1	13	0.133	n/a	/n/a	+	NB501461:148:H5VTNBGXH:4:11608:10804:8757,
NC_031967.2:41498967|41499990	NC_031967.2	41498967	41499990	1	1_1_0	0	1	n/a	/n/a	+	NB501461:148:H5VTNBGXH:4:12602:24636:5843,
NC_031969.2:4589600|4589653	NC_031969.2	4589600	4589653	1	1_1_0	509	0.004	n/a	/n/a	-	NB501461:148:H5VTNBGXH:4:23611:3762:7367,
NC_031969.2:23368787|23487177	NC_031969.2	23368787	23487177	1	1_1_0	3	0.400	n/a	/n/a	-	NB501461:148:H5VTNBGXH:4:21604:22772:11222,
NC_031969.2:23372867|23555233	NC_031969.2	23372867	23555233	1	1_1_0	5939	0.000	n/a	/n/a	-	NB501461:148:H5VTNBGXH:3:23510:4420:15698,
NC_031969.2:23439946|23548073	NC_031969.2	23439946	23548073	1	1_1_0	859	0.002	n/a	/n/a	-	NB501461:148:H5VTNBGXH:3:23512:12490:6342,
NC_031969.2:23446293|23554747	NC_031969.2	23446293	23554747	1	1_1_0	3956	0.001	n/a	/n/a	-	NB501461:148:H5VTNBGXH:1:21301:21260:4460,
NC_031969.2:23454306|23548347	NC_031969.2	23454306	23548347	1	1_1_0	7255	0.000	n/a	/n/a	+	NB501461:148:H5VTNBGXH:3:12407:13420:9746,
NC_031969.2:23459674|23512759	NC_031969.2	23459674	23512759	1	1_0_1	55	0.035	n/a	/n/a	-	NB501461:148:H5VTNBGXH:3:11601:3308:5591,
NC_031969.2:23476551|23555233	NC_031969.2	23476551	23555233	1	1_1_0	5939	0.000	n/a	/n/a	-	NB501461:148:H5VTNBGXH:4:22406:16923:12259,
NC_031969.2:23484198|23548073	NC_031969.2	23484198	23548073	1	1_1_0	860	0.002	n/a	/n/a	-	NB501461:148:H5VTNBGXH:2:11307:13411:13600,
NC_031969.2:27511046|27514321	NC_031969.2	27511046	27514321	1	1_1_0	43	0.044	n/a	/n/a	+	NB501461:148:H5VTNBGXH:2:23308:17119:13715,
NC_031970.2:13572921|13603922	NC_031970.2	13572921	13603922	1	1_1_0	0	1	n/a	/n/a	+	NB501461:148:H5VTNBGXH:4:13402:7045:11861,
NC_031970.2:17836769|17899345	NC_031970.2	17836769	17899345	1	1_1_0	1	0.667	n/a	/n/a	-	NB501461:148:H5VTNBGXH:1:11209:2248:3631,
NC_031970.2:19075501|19075714	NC_031970.2	19075501	19075714	1	1_1_0	13	0.133	n/a	/n/a	+	NB501461:148:H5VTNBGXH:2:23304:14514:6161,
NC_031970.2:25544066|25551595	NC_031970.2	25544066	25551595	1	1_1_0	13	0.133	n/a	/n/a	-	NB501461:148:H5VTNBGXH:2:12209:13488:6347,
NC_031970.2:30421868|30422532	NC_031970.2	30421868	30422532	1	1_1_0	9	0.182	n/a	/n/a	-	NB501461:148:H5VTNBGXH:4:22512:9886:3890,
NC_031970.2:31201730|31201930	NC_031970.2	31201730	31201930	1	1_1_0	5	0.286	n/a	/n/a	-	NB501461:148:H5VTNBGXH:2:12104:17148:12339,
NC_031970.2:37596813|37597128	NC_031970.2	37596813	37597128	1	1_1_0	7	0.222	n/a	/n/a	-	NB501461:148:H5VTNBGXH:2:23210:23137:1286,
NC_031971.2:4075465|4076159	NC_031971.2	4075465	4076159	1	1_1_0	3	0.400	n/a	/n/a	+	NB501461:148:H5VTNBGXH:2:23304:19969:12120,
NC_031971.2:5747056|5755593	NC_031971.2	5747056	5755593	1	1_1_0	8	0.200	n/a	/n/a	+	NB501461:148:H5VTNBGXH:1:12206:13314:12972,
NC_031971.2:12958994|12981746	NC_031971.2	12958994	12981746	1	1_1_0	1	0.667	n/a	/n/a	-	NB501461:148:H5VTNBGXH:1:11308:13926:2719,
NC_031971.2:22564892|22565437	NC_031971.2	22564892	22565437	1	1_1_0	2	0.500	n/a	/n/a	-	NB501461:148:H5VTNBGXH:1:13206:11675:1363,
NC_031971.2:25304261|25305356	NC_031971.2	25304261	25305356	1	1_1_0	0	1	n/a	/n/a	-	NB501461:148:H5VTNBGXH:2:22109:11925:13090,
NC_031971.2:25801954|25884149	NC_031971.2	25801954	25884149	1	1_1_0	2	0.500	n/a	/n/a	-	NB501461:148:H5VTNBGXH:4:12601:4550:18891,
NC_031971.2:40679216|40702168	NC_031971.2	40679216	40702168	1	1_1_0	4	0.333	n/a	/n/a	-	NB501461:148:H5VTNBGXH:2:23210:5693:1183,
NC_031971.2:41389931|41390481	NC_031971.2	41389931	41390481	1	1_1_0	5	0.286	n/a	/n/a	+	NB501461:148:H5VTNBGXH:2:21207:17474:15253,
NC_031972.2:3583995|3586696	NC_031972.2	3583995	3586696	1	1_1_0	41	0.047	n/a	/n/a	+	NB501461:148:H5VTNBGXH:2:12201:10761:1194,
NC_031972.2:3587722|3588265	NC_031972.2	3587722	3588265	1	1_1_0	3402	0.001	n/a	/n/a	+	NB501461:148:H5VTNBGXH:2:22111:13136:19455,
NC_031972.2:3588614|3588703	NC_031972.2	3588614	3588703	1	1_1_0	2947	0.001	n/a	/n/a	+	NB501461:148:H5VTNBGXH:3:23510:18701:6478,
NC_031972.2:6312455|6313375	NC_031972.2	6312455	6313375	1	1_1_0	93	0.021	n/a	/n/a	-	NB501461:148:H5VTNBGXH:4:21609:7008:9777,
NC_031972.2:13865306|13868274	NC_031972.2	13865306	13868274	1	1_1_0	1	0.667	n/a	/n/a	-	NB501461:148:H5VTNBGXH:4:11404:5025:19351,
NC_031972.2:15936394|15936714	NC_031972.2	15936394	15936714	1	1_1_0	9	0.182	n/a	/n/a	-	NB501461:148:H5VTNBGXH:3:11401:10864:15309,
NC_031972.2:20074626|20075127	NC_031972.2	20074626	20075127	1	1_1_0	2	0.500	n/a	/n/a	-	NB501461:148:H5VTNBGXH:1:22208:5038:14069,
NC_031972.2:21414151|21414456	NC_031972.2	21414151	21414456	1	1_1_0	1	0.667	n/a	/n/a	+	NB501461:148:H5VTNBGXH:1:11208:11747:12943,
NC_031972.2:25020415|25046773	NC_031972.2	25020415	25046773	1	1_1_0	0	1	n/a	/n/a	-	NB501461:148:H5VTNBGXH:2:11103:18378:1756,
NC_031972.2:33259426|33265237	NC_031972.2	33259426	33265237	1	1_1_0	3	0.400	n/a	/n/a	-	NB501461:148:H5VTNBGXH:1:23109:10831:12541,
NC_031972.2:34318967|34322113	NC_031972.2	34318967	34322113	1	1_1_0	3	0.400	n/a	/n/a	-	NB501461:148:H5VTNBGXH:4:11508:18807:4026,
NC_031972.2:52750819|52752879	NC_031972.2	52750819	52752879	1	1_1_0	7913	0.000	n/a	/n/a	+	NB501461:148:H5VTNBGXH:4:23506:15904:12136,
NC_031972.2:56192505|56195238	NC_031972.2	56192505	56195238	1	1_0_1	11	0.154	n/a	/n/a	-	NB501461:148:H5VTNBGXH:1:13106:16995:8506,
NC_031972.2:56856928|56875075	NC_031972.2	56856928	56875075	1	1_1_0	0	1	n/a	/n/a	+	NB501461:148:H5VTNBGXH:2:21210:14250:7045,
NC_031972.2:59759559|59900881	NC_031972.2	59759559	59900881	1	1_1_0	0	1	n/a	/n/a	-	NB501461:148:H5VTNBGXH:1:22112:6691:17332,
NC_031972.2:60890087|60897813	NC_031972.2	60890087	60897813	1	1_1_0	0	1	n/a	/n/a	-	NB501461:148:H5VTNBGXH:2:11109:20814:5409,
NC_031973.2:199472|201266	NC_031973.2	199472	201266	1	1_1_0	1	0.667	n/a	/n/a	-	NB501461:148:H5VTNBGXH:1:23110:19378:10674,
NC_031973.2:4626128|4627595	NC_031973.2	4626128	4627595	1	1_1_0	13	0.133	n/a	/n/a	+	NB501461:148:H5VTNBGXH:2:12101:21262:15276,
NC_031973.2:6541346|6542303	NC_031973.2	6541346	6542303	1	1_1_0	36	0.053	n/a	/n/a	-	NB501461:148:H5VTNBGXH:2:11212:11719:1594,
NC_031973.2:15958553|16069118	NC_031973.2	15958553	16069118	1	1_1_0	0	1	n/a	/n/a	-	NB501461:148:H5VTNBGXH:2:12304:15821:20125,
NC_031973.2:16590399|16592465	NC_031973.2	16590399	16592465	1	1_1_0	8	0.200	n/a	/n/a	-	NB501461:148:H5VTNBGXH:1:13107:6171:1215,
NC_031973.2:28425174|28426156	NC_031973.2	28425174	28426156	1	1_1_0	5	0.286	n/a	/n/a	-	NB501461:148:H5VTNBGXH:3:21510:17717:11005,
NC_031974.2:13227754|13358392	NC_031974.2	13227754	13358392	1	1_1_0	4	0.333	n/a	/n/a	-	NB501461:148:H5VTNBGXH:3:22401:10177:18662,
NC_031974.2:14749605|14752941	NC_031974.2	14749605	14752941	1	1_1_0	45	0.043	n/a	/n/a	-	NB501461:148:H5VTNBGXH:3:23504:9667:11766,
NC_031974.2:15904465|15989739	NC_031974.2	15904465	15989739	1	1_1_0	0	1	n/a	/n/a	+	NB501461:148:H5VTNBGXH:3:11505:9221:20202,
NC_031974.2:18179832|18181258	NC_031974.2	18179832	18181258	1	0_1_1	28	0.067	n/a	/n/a	-	NB501461:148:H5VTNBGXH:1:12209:6065:9897,
NC_031974.2:29662207|29675582	NC_031974.2	29662207	29675582	1	1_1_0	8	0.200	n/a	/n/a	+	NB501461:148:H5VTNBGXH:1:11203:18591:12712,
NC_031974.2:29670437|29675582	NC_031974.2	29670437	29675582	1	1_1_0	3	0.400	n/a	/n/a	+	NB501461:148:H5VTNBGXH:3:12412:3100:12111,
NC_031974.2:29672185|29673935	NC_031974.2	29672185	29673935	1	1_1_0	7	0.222	n/a	/n/a	+	NB501461:148:H5VTNBGXH:3:21409:11067:10237,
NC_031975.2:2713237|2714632	NC_031975.2	2713237	2714632	1	1_1_0	10	0.167	n/a	/n/a	-	NB501461:148:H5VTNBGXH:1:12108:17890:12906,
NC_031975.2:11771412|11772243	NC_031975.2	11771412	11772243	1	1_1_0	18	0.100	n/a	/n/a	+	NB501461:148:H5VTNBGXH:3:22508:4917:9665,
NC_031975.2:17381167|17384689	NC_031975.2	17381167	17384689	1	1_1_0	12	0.143	n/a	/n/a	-	NB501461:148:H5VTNBGXH:2:22106:7088:1928,
NC_031975.2:24587673|24588501	NC_031975.2	24587673	24588501	1	1_1_0	140	0.014	n/a	/n/a	-	NB501461:148:H5VTNBGXH:2:12210:21764:17444,
NC_031975.2:32157080|32158364	NC_031975.2	32157080	32158364	1	1_1_0	13	0.133	n/a	/n/a	-	NB501461:148:H5VTNBGXH:3:21608:24359:9012,
NC_031975.2:33813156|33825800	NC_031975.2	33813156	33825800	1	1_1_0	2	0.500	n/a	/n/a	-	NB501461:148:H5VTNBGXH:2:13302:9444:5236,
NC_031976.2:4608763|4618143	NC_031976.2	4608763	4618143	1	1_1_0	3	0.400	n/a	/n/a	-	NB501461:148:H5VTNBGXH:4:23604:21760:16773,
NC_031976.2:7991034|7997374	NC_031976.2	7991034	7997374	1	1_1_0	5	0.286	n/a	/n/a	-	NB501461:148:H5VTNBGXH:4:23612:19897:9683,
NC_031976.2:15240382|15263087	NC_031976.2	15240382	15263087	1	1_1_0	0	1	n/a	/n/a	+	NB501461:148:H5VTNBGXH:3:11607:6855:14081,
NC_031976.2:22985918|22986530	NC_031976.2	22985918	22986530	1	1_1_0	15	0.118	n/a	/n/a	+	NB501461:148:H5VTNBGXH:3:22606:6712:20301,
NC_031976.2:23651557|23653662	NC_031976.2	23651557	23653662	1	1_1_0	38	0.050	n/a	/n/a	+	NB501461:148:H5VTNBGXH:4:21606:9053:6305,
NC_031976.2:30158336|30166226	NC_031976.2	30158336	30166226	1	1_1_0	49	0.039	n/a	/n/a	+	NB501461:148:H5VTNBGXH:2:22206:11548:11475,
NC_031976.2:30165995|30186558	NC_031976.2	30165995	30186558	1	1_1_0	70	0.028	n/a	/n/a	+	NB501461:148:H5VTNBGXH:2:21209:8213:1954,
NC_031977.2:8572195|8574599	NC_031977.2	8572195	8574599	1	1_1_0	17	0.105	n/a	/n/a	-	NB501461:148:H5VTNBGXH:2:13303:20765:15594,
NC_031977.2:14914263|14928336	NC_031977.2	14914263	14928336	1	1_1_0	1	0.667	n/a	/n/a	+	NB501461:148:H5VTNBGXH:4:23605:9764:17233,
NC_031977.2:20519938|20544990	NC_031977.2	20519938	20544990	1	1_1_0	83	0.024	n/a	/n/a	-	NB501461:148:H5VTNBGXH:1:22209:14122:16648,
NC_031977.2:30868011|30880138	NC_031977.2	30868011	30880138	1	1_1_0	36	0.053	n/a	/n/a	-	NB501461:148:H5VTNBGXH:4:13411:16970:17997,
NC_031977.2:30892680|30896142	NC_031977.2	30892680	30896142	1	1_1_0	15	0.118	n/a	/n/a	-	NB501461:148:H5VTNBGXH:1:12203:1763:9019,
NC_031977.2:34372589|34377309	NC_031977.2	34372589	34377309	1	1_1_0	21	0.087	n/a	/n/a	-	NB501461:148:H5VTNBGXH:3:11506:19992:6731,
NC_031977.2:35910389|35915393	NC_031977.2	35910389	35915393	1	1_1_0	328	0.006	n/a	/n/a	+	NB501461:148:H5VTNBGXH:2:12212:12026:17757,
NC_031978.2:81642|105225	NC_031978.2	81642	105225	1	1_1_0	129	0.015	n/a	/n/a	+	NB501461:148:H5VTNBGXH:3:22508:25053:11027,
NC_031978.2:2718634|2719017	NC_031978.2	2718634	2719017	1	1_1_0	17	0.105	n/a	/n/a	+	NB501461:148:H5VTNBGXH:4:12603:21549:17864,
NC_031978.2:14712573|14729101	NC_031978.2	14712573	14729101	1	0_1_1	1	0.667	n/a	/n/a	-	NB501461:148:H5VTNBGXH:4:13611:17137:6522,
NC_031978.2:17639854|17641159	NC_031978.2	17639854	17641159	1	1_1_0	0	1	n/a	/n/a	-	NB501461:148:H5VTNBGXH:1:12306:25849:17990,
NC_031978.2:19955293|19959118	NC_031978.2	19955293	19959118	1	1_1_0	28	0.067	n/a	/n/a	-	NB501461:148:H5VTNBGXH:2:11110:25067:7226,
NC_031978.2:33314456|33314851	NC_031978.2	33314456	33314851	1	1_1_0	12	0.143	n/a	/n/a	+	NB501461:148:H5VTNBGXH:3:11602:7975:4299,
NC_031979.2:999702|1030598	NC_031979.2	999702	1030598	1	1_1_0	5	0.286	n/a	/n/a	-	NB501461:148:H5VTNBGXH:1:12108:11510:4050,
NC_031979.2:1447415|1448246	NC_031979.2	1447415	1448246	1	1_1_0	84	0.023	n/a	/n/a	+	NB501461:148:H5VTNBGXH:1:13306:13379:5833,
NC_031979.2:17019818|17099127	NC_031979.2	17019818	17099127	1	1_1_0	0	1	n/a	/n/a	+	NB501461:148:H5VTNBGXH:3:11408:13011:11888,
NC_031979.2:24387417|24387649	NC_031979.2	24387417	24387649	1	1_1_0	139	0.014	n/a	/n/a	+	NB501461:148:H5VTNBGXH:2:21206:23505:18479,
NC_031979.2:32010080|32011312	NC_031979.2	32010080	32011312	1	1_1_0	31	0.061	n/a	/n/a	+	NB501461:148:H5VTNBGXH:3:22503:1671:12043,
NC_031979.2:33572597|33575028	NC_031979.2	33572597	33575028	1	1_1_0	319	0.006	n/a	/n/a	+	NB501461:148:H5VTNBGXH:2:13310:8821:1182,
NC_031979.2:34743208|34743827	NC_031979.2	34743208	34743827	1	1_0_1	21321	0.000	n/a	/n/a	+	NB501461:148:H5VTNBGXH:4:11606:15094:19664,
NC_031980.2:896114|897054	NC_031980.2	896114	897054	1	1_1_0	10	0.167	n/a	/n/a	+	NB501461:148:H5VTNBGXH:4:22501:18372:7004,
NC_031980.2:4274992|4289084	NC_031980.2	4274992	4289084	1	1_1_0	7	0.222	n/a	/n/a	+	NB501461:148:H5VTNBGXH:2:11309:4060:8379,
NC_031980.2:5315442|5320619	NC_031980.2	5315442	5320619	1	1_1_0	0	1	n/a	/n/a	+	NB501461:148:H5VTNBGXH:2:12306:9414:16638,
NC_031980.2:6476381|6500411	NC_031980.2	6476381	6500411	1	1_1_0	74	0.026	n/a	/n/a	-	NB501461:148:H5VTNBGXH:3:21609:13849:3033,
NC_031980.2:13156874|13160446	NC_031980.2	13156874	13160446	1	1_1_0	1	0.667	n/a	/n/a	+	NB501461:148:H5VTNBGXH:2:13210:3296:1052,
NC_031980.2:15639990|15641520	NC_031980.2	15639990	15641520	1	1_1_0	47	0.041	n/a	/n/a	+	NB501461:148:H5VTNBGXH:3:23609:26147:15999,
NC_031980.2:17434720|17449422	NC_031980.2	17434720	17449422	1	1_1_0	58	0.033	n/a	/n/a	+	NB501461:148:H5VTNBGXH:2:13307:24843:20148,
NC_031980.2:31702097|31717831	NC_031980.2	31702097	31717831	1	1_1_0	3	0.400	n/a	/n/a	+	NB501461:148:H5VTNBGXH:1:13110:17226:8925,
NC_031981.2:10288345|10288439	NC_031981.2	10288345	10288439	1	1_1_0	0	1	n/a	/n/a	+	NB501461:148:H5VTNBGXH:2:12108:7495:1767,
NC_031981.2:12526866|12528711	NC_031981.2	12526866	12528711	1	1_1_0	65	0.030	n/a	/n/a	+	NB501461:148:H5VTNBGXH:3:12610:16934:1351,
NC_031981.2:15708536|15712421	NC_031981.2	15708536	15712421	1	1_1_0	1	0.667	n/a	/n/a	-	NB501461:148:H5VTNBGXH:3:21612:8047:13997,
NC_031981.2:34931175|34933424	NC_031981.2	34931175	34933424	1	1_0_1	2	0.500	n/a	/n/a	+	NB501461:148:H5VTNBGXH:4:23501:4392:1276,
NC_031981.2:37978522|37979543	NC_031981.2	37978522	37979543	1	1_1_0	8	0.200	n/a	/n/a	+	NB501461:148:H5VTNBGXH:4:23503:6355:1672,
NC_031981.2:37978522|37981100	NC_031981.2	37978522	37981100	1	1_1_0	3	0.400	n/a	/n/a	+	NB501461:148:H5VTNBGXH:2:22107:25638:12228,
NC_031982.2:4535430|4539958	NC_031982.2	4535430	4539958	1	1_1_0	0	1	n/a	/n/a	-	NB501461:148:H5VTNBGXH:3:13409:10499:2016,
NC_031982.2:4535689|4539308	NC_031982.2	4535689	4539308	1	1_1_0	3	0.400	n/a	/n/a	-	NB501461:148:H5VTNBGXH:4:23407:15015:5459,
NC_031982.2:6580957|6583288	NC_031982.2	6580957	6583288	1	1_1_0	1	0.667	n/a	/n/a	-	NB501461:148:H5VTNBGXH:2:22109:16171:3055,
NC_031982.2:13997210|14000609	NC_031982.2	13997210	14000609	1	1_1_0	2	0.500	n/a	/n/a	-	NB501461:148:H5VTNBGXH:1:11311:1905:13809,
NC_031982.2:17042732|17049810	NC_031982.2	17042732	17049810	1	1_1_0	0	1	n/a	/n/a	-	NB501461:148:H5VTNBGXH:2:21205:4912:15915,
NC_031982.2:19902650|19971516	NC_031982.2	19902650	19971516	1	1_1_0	7	0.222	n/a	/n/a	-	NB501461:148:H5VTNBGXH:3:13603:11739:7727,
NC_031982.2:34505209|34506553	NC_031982.2	34505209	34506553	1	1_1_0	2	0.500	n/a	/n/a	+	NB501461:148:H5VTNBGXH:3:13508:24404:11844,
NC_031983.2:5621497|5622045	NC_031983.2	5621497	5622045	1	1_1_0	9	0.182	n/a	/n/a	-	NB501461:148:H5VTNBGXH:3:21605:10118:9110,
NC_031983.2:6581454|6595881	NC_031983.2	6581454	6595881	1	1_1_0	3	0.400	n/a	/n/a	-	NB501461:148:H5VTNBGXH:2:21105:17310:14638,
NC_031983.2:6602339|6610599	NC_031983.2	6602339	6610599	1	1_1_0	1	0.667	n/a	/n/a	-	NB501461:148:H5VTNBGXH:1:23110:8605:18055,
NC_031983.2:8907574|8910105	NC_031983.2	8907574	8910105	1	1_1_0	36	0.053	n/a	/n/a	-	NB501461:148:H5VTNBGXH:4:23406:5169:12054,
NC_031983.2:17041201|17046105	NC_031983.2	17041201	17046105	1	1_1_0	321	0.006	n/a	/n/a	+	NB501461:148:H5VTNBGXH:2:21102:17656:10217,
NC_031983.2:19155011|19184161	NC_031983.2	19155011	19184161	1	1_1_0	12	0.143	n/a	/n/a	+	NB501461:148:H5VTNBGXH:2:21111:3158:12069,
NC_031983.2:19473972|19476610	NC_031983.2	19473972	19476610	1	1_1_0	3	0.400	n/a	/n/a	-	NB501461:148:H5VTNBGXH:3:11603:25956:16948,
NC_031983.2:20308271|20317724	NC_031983.2	20308271	20317724	1	1_1_0	0	1	n/a	/n/a	-	NB501461:148:H5VTNBGXH:4:23406:22877:1499,
NC_031983.2:28328599|28329967	NC_031983.2	28328599	28329967	1	1_1_0	93	0.021	n/a	/n/a	-	NB501461:148:H5VTNBGXH:1:23209:23939:16746,
NC_031984.2:22139232|22140870	NC_031984.2	22139232	22140870	1	1_1_0	4	0.333	n/a	/n/a	+	NB501461:148:H5VTNBGXH:4:23603:20944:17692,
NC_031984.2:24179014|24179605	NC_031984.2	24179014	24179605	1	1_1_0	1319	0.002	n/a	/n/a	-	NB501461:148:H5VTNBGXH:1:12307:2792:14740,
NC_031984.2:27983476|27983778	NC_031984.2	27983476	27983778	1	1_1_0	211	0.009	n/a	/n/a	+	NB501461:148:H5VTNBGXH:3:21610:5561:15547,
NC_031985.2:5554659|5557522	NC_031985.2	5554659	5557522	1	1_0_1	10	0.167	n/a	/n/a	-	NB501461:148:H5VTNBGXH:4:21512:16689:3931,
NC_031985.2:22011267|22020039	NC_031985.2	22011267	22020039	1	1_1_0	6	0.250	n/a	/n/a	-	NB501461:148:H5VTNBGXH:1:23308:8515:12379,
NC_031985.2:24414362|24415297	NC_031985.2	24414362	24415297	1	1_1_0	0	1	n/a	/n/a	-	NB501461:148:H5VTNBGXH:1:11312:16309:9877,
NC_031985.2:35534009|35535827	NC_031985.2	35534009	35535827	1	1_1_0	12	0.143	n/a	/n/a	-	NB501461:148:H5VTNBGXH:2:12204:5791:15887,
NC_031985.2:36093535|36093685	NC_031985.2	36093535	36093685	1	1_1_0	15	0.118	n/a	/n/a	-	NB501461:148:H5VTNBGXH:4:23508:24649:15831,
NC_031986.2:33690|76379	NC_031986.2	33690	76379	1	1_1_0	233	0.009	n/a	/n/a	-	NB501461:148:H5VTNBGXH:3:21405:7400:11317,
NC_031986.2:74591|74679	NC_031986.2	74591	74679	1	1_1_0	28	0.067	n/a	/n/a	-	NB501461:148:H5VTNBGXH:1:12111:19853:1647,
NC_031986.2:3842481|3847019	NC_031986.2	3842481	3847019	1	1_1_0	2	0.500	n/a	/n/a	+	NB501461:148:H5VTNBGXH:4:11409:4726:15729,
NC_031986.2:3872741|3886611	NC_031986.2	3872741	3886611	1	1_1_0	129	0.015	n/a	/n/a	+	NB501461:148:H5VTNBGXH:4:11512:20688:10388,
NC_031986.2:5026565|5027339	NC_031986.2	5026565	5027339	1	1_1_0	43	0.044	n/a	/n/a	+	NB501461:148:H5VTNBGXH:1:23110:4148:8145,
NC_031986.2:17670308|17676555	NC_031986.2	17670308	17676555	1	1_1_0	2	0.500	n/a	/n/a	+	NB501461:148:H5VTNBGXH:4:23511:24284:15851,
NC_031986.2:33143902|33145834	NC_031986.2	33143902	33145834	1	1_1_0	1	0.667	n/a	/n/a	+	NB501461:148:H5VTNBGXH:3:11409:25344:19521,
NC_031986.2:37085896|37091140	NC_031986.2	37085896	37091140	1	0_1_1	11	0.154	n/a	/n/a	-	NB501461:148:H5VTNBGXH:3:23503:1537:15318,
NC_031987.2:455248|456886	NC_031987.2	455248	456886	1	1_1_0	774	0.003	n/a	/n/a	+	NB501461:148:H5VTNBGXH:2:13307:23061:19006,
NC_031987.2:484080|484804	NC_031987.2	484080	484804	1	1_1_0	2762	0.001	n/a	/n/a	+	NB501461:148:H5VTNBGXH:3:22611:15078:14413,
NC_031987.2:513293|513475	NC_031987.2	513293	513475	1	1_1_0	2926	0.001	n/a	/n/a	-	NB501461:148:H5VTNBGXH:2:21110:22567:15774,
NC_031987.2:514498|515933	NC_031987.2	514498	515933	1	1_1_0	3910	0.001	n/a	/n/a	-	NB501461:148:H5VTNBGXH:1:12207:22754:5253,
NC_031987.2:515516|515936	NC_031987.2	515516	515936	1	1_1_0	3406	0.001	n/a	/n/a	-	NB501461:148:H5VTNBGXH:1:22206:7381:12116,
NC_031987.2:524710|524878	NC_031987.2	524710	524878	1	1_1_0	2527	0.001	n/a	/n/a	-	NB501461:148:H5VTNBGXH:3:22504:18137:7275,
NC_031987.2:531850|531969	NC_031987.2	531850	531969	1	1_1_0	2427	0.001	n/a	/n/a	+	NB501461:148:H5VTNBGXH:3:11602:24467:14525,
NC_031987.2:6391268|6398431	NC_031987.2	6391268	6398431	1	0_1_1	29	0.065	n/a	/n/a	-	NB501461:148:H5VTNBGXH:4:13401:6400:5534,
NC_031987.2:7445940|7446110	NC_031987.2	7445940	7446110	1	1_1_0	9	0.182	n/a	/n/a	-	NB501461:148:H5VTNBGXH:4:22503:12610:2894,
NC_031987.2:13810117|13810624	NC_031987.2	13810117	13810624	1	1_1_0	3	0.400	n/a	/n/a	-	NB501461:148:H5VTNBGXH:1:11304:5975:9704,
NC_031987.2:16290190|16295551	NC_031987.2	16290190	16295551	1	1_1_0	24	0.077	n/a	/n/a	-	NB501461:148:H5VTNBGXH:3:12509:13552:15275,
NC_031987.2:18598353|18598410	NC_031987.2	18598353	18598410	1	1_1_0	0	1	n/a	/n/a	-	NB501461:148:H5VTNBGXH:2:13104:2737:17051,
NC_031987.2:22739201|22739526	NC_031987.2	22739201	22739526	1	1_1_0	19	0.095	n/a	/n/a	-	NB501461:148:H5VTNBGXH:1:22304:16818:4582,
NC_031987.2:22745958|22749244	NC_031987.2	22745958	22749244	1	1_1_0	18	0.100	n/a	/n/a	-	NB501461:148:H5VTNBGXH:1:22205:18453:13267,
NC_031987.2:22871064|22877548	NC_031987.2	22871064	22877548	1	1_1_0	2	0.500	n/a	/n/a	+	NB501461:148:H5VTNBGXH:4:13410:21829:1225,
NC_031987.2:26786376|26787410	NC_031987.2	26786376	26787410	1	1_1_0	261	0.008	n/a	/n/a	+	NB501461:148:H5VTNBGXH:2:23206:22172:13417,
NC_031987.2:26787127|26787395	NC_031987.2	26787127	26787395	1	1_1_0	1051	0.002	n/a	/n/a	-	NB501461:148:H5VTNBGXH:3:13404:6797:4872,
NC_031987.2:26807204|26810923	NC_031987.2	26807204	26810923	1	1_1_0	1468	0.001	n/a	/n/a	+	NB501461:148:H5VTNBGXH:4:12605:9371:14787,
NC_031987.2:26813873|26813986	NC_031987.2	26813873	26813986	1	1_1_0	1703	0.001	n/a	/n/a	+	NB501461:148:H5VTNBGXH:3:21409:20511:9243,
NC_031987.2:33673758|33678453	NC_031987.2	33673758	33678453	1	1_1_0	5	0.286	n/a	/n/a	+	NB501461:148:H5VTNBGXH:2:13302:1702:7118,
NC_031987.2:33760274|33762403	NC_031987.2	33760274	33762403	1	1_1_0	1713	0.001	n/a	/n/a	+	NB501461:148:H5VTNBGXH:2:23112:21191:2754,
NC_031987.2:33761399|33761482	NC_031987.2	33761399	33761482	1	1_1_0	2160	0.001	n/a	/n/a	-	NB501461:148:H5VTNBGXH:2:22302:13792:6416,
NC_031987.2:33808612|33808720	NC_031987.2	33808612	33808720	1	1_1_0	1564	0.001	n/a	/n/a	+	NB501461:148:H5VTNBGXH:2:21303:11678:15869,
NC_031987.2:33808614|33808730	NC_031987.2	33808614	33808730	1	1_1_0	1710	0.001	n/a	/n/a	-	NB501461:148:H5VTNBGXH:1:11103:13542:16990,
NC_031987.2:33887648|33887782	NC_031987.2	33887648	33887782	1	1_1_0	2669	0.001	n/a	/n/a	+	NB501461:148:H5VTNBGXH:1:22304:2575:8312,
NW_020327065.1:8446|17996	NW_020327065.1	8446	17996	1	1_1_0	1	0.667	n/a	/n/a	-	NB501461:148:H5VTNBGXH:1:21312:13569:13983,

## Sheet: BM20
circRNA_ID	chr	circRNA_start	circRNA_end	#junction_reads	SM_MS_SMS	#non_junction_reads	junction_reads_ratio	circRNA_type	gene_id	strand	junction_reads_ID
NC_031965.2:3543147|3555777	NC_031965.2	3543147	3555777	1	1_1_0	4	0.333	n/a	/n/a	+	NB501461:148:H5VTNBGXH:1:22105:5821:18105,
NC_031965.2:17107678|17108568	NC_031965.2	17107678	17108568	1	0_1_1	1	0.667	n/a	/n/a	+	NB501461:148:H5VTNBGXH:3:21511:26178:2956,
NC_031965.2:18339732|18345530	NC_031965.2	18339732	18345530	2	2_2_0	3	0.571	n/a	/n/a	+	NB501461:148:H5VTNBGXH:2:12105:20254:6318,NB501461:148:H5VTNBGXH:4:12503:12391:3292,
NC_031965.2:19619094|19619304	NC_031965.2	19619094	19619304	1	1_1_0	38	0.050	n/a	/n/a	+	NB501461:148:H5VTNBGXH:1:21301:4923:10139,
NC_031965.2:23312447|23319758	NC_031965.2	23312447	23319758	1	1_1_0	10	0.167	n/a	/n/a	-	NB501461:148:H5VTNBGXH:2:13210:22296:15334,
NC_031965.2:26908922|26915757	NC_031965.2	26908922	26915757	1	1_1_0	3	0.400	n/a	/n/a	+	NB501461:148:H5VTNBGXH:1:11112:16330:8034,
NC_031965.2:27638043|27642071	NC_031965.2	27638043	27642071	1	1_1_0	33	0.057	n/a	/n/a	-	NB501461:148:H5VTNBGXH:3:11612:17222:16441,
NC_031965.2:37563245|37565402	NC_031965.2	37563245	37565402	1	1_1_0	51	0.038	n/a	/n/a	-	NB501461:148:H5VTNBGXH:4:12609:13133:20058,
NC_031966.2:8794546|8795383	NC_031966.2	8794546	8795383	1	1_1_0	11	0.154	n/a	/n/a	+	NB501461:148:H5VTNBGXH:3:12604:26392:1389,
NC_031966.2:18562994|18563386	NC_031966.2	18562994	18563386	1	1_1_0	98	0.020	n/a	/n/a	-	NB501461:148:H5VTNBGXH:2:23108:25349:5216,
NC_031966.2:19848267|19855422	NC_031966.2	19848267	19855422	1	1_1_0	3	0.400	n/a	/n/a	-	NB501461:148:H5VTNBGXH:4:13507:7246:9986,
NC_031966.2:20982283|20982893	NC_031966.2	20982283	20982893	1	1_1_0	6856	0.000	n/a	/n/a	+	NB501461:148:H5VTNBGXH:2:13211:12379:1983,
NC_031966.2:20982686|20983364	NC_031966.2	20982686	20983364	1	1_1_0	12512	0.000	n/a	/n/a	+	NB501461:148:H5VTNBGXH:2:22109:8200:18100,
NC_031966.2:21354417|21356032	NC_031966.2	21354417	21356032	2	2_1_0	6	0.400	n/a	/n/a	-	NB501461:148:H5VTNBGXH:3:22403:18696:1583,NB501461:148:H5VTNBGXH:2:21205:13374:9826,
NC_031966.2:26912387|26914066	NC_031966.2	26912387	26914066	1	1_1_0	2	0.500	n/a	/n/a	+	NB501461:148:H5VTNBGXH:2:13303:1825:17536,
NC_031966.2:31950713|31952518	NC_031966.2	31950713	31952518	3	2_1_2	3	0.667	n/a	/n/a	-	NB501461:148:H5VTNBGXH:4:12607:22800:4131,NB501461:148:H5VTNBGXH:4:13610:15554:8686,NB501461:148:H5VTNBGXH:4:22404:15137:19496,
NC_031967.2:3188565|3190679	NC_031967.2	3188565	3190679	1	1_1_0	4	0.333	n/a	/n/a	-	NB501461:148:H5VTNBGXH:1:23312:11982:14147,
NC_031967.2:3938034|3944921	NC_031967.2	3938034	3944921	1	1_1_0	2	0.500	n/a	/n/a	+	NB501461:148:H5VTNBGXH:4:22512:12477:13043,
NC_031967.2:12087188|12087582	NC_031967.2	12087188	12087582	1	1_1_0	23	0.080	n/a	/n/a	+	NB501461:148:H5VTNBGXH:1:22104:12371:15033,
NC_031967.2:15956766|15956888	NC_031967.2	15956766	15956888	1	1_1_0	12	0.143	n/a	/n/a	-	NB501461:148:H5VTNBGXH:3:13606:19965:16798,
NC_031967.2:17263036|17268992	NC_031967.2	17263036	17268992	1	1_1_0	412	0.005	n/a	/n/a	-	NB501461:148:H5VTNBGXH:3:12509:6535:2000,
NC_031967.2:22095082|22170838	NC_031967.2	22095082	22170838	1	1_1_0	3	0.400	n/a	/n/a	-	NB501461:148:H5VTNBGXH:4:11602:9516:6298,
NC_031967.2:23917286|23917649	NC_031967.2	23917286	23917649	1	1_1_0	11030	0.000	n/a	/n/a	+	NB501461:148:H5VTNBGXH:3:22511:7812:15177,
NC_031967.2:26812922|26813628	NC_031967.2	26812922	26813628	1	1_1_0	20	0.091	n/a	/n/a	-	NB501461:148:H5VTNBGXH:2:23111:2843:8519,
NC_031967.2:26813252|26813628	NC_031967.2	26813252	26813628	1	1_1_0	19	0.095	n/a	/n/a	-	NB501461:148:H5VTNBGXH:2:13208:14967:8400,
NC_031967.2:27786006|27802303	NC_031967.2	27786006	27802303	1	1_1_0	2	0.500	n/a	/n/a	+	NB501461:148:H5VTNBGXH:2:12305:16321:11053,
NC_031967.2:29833864|29949952	NC_031967.2	29833864	29949952	4	3_2_1	5	0.615	n/a	/n/a	+	NB501461:148:H5VTNBGXH:2:13210:20484:11329,NB501461:148:H5VTNBGXH:2:21211:3713:5622,NB501461:148:H5VTNBGXH:1:11104:16691:15673,NB501461:148:H5VTNBGXH:4:11405:16687:4134,
NC_031967.2:29866320|29949952	NC_031967.2	29866320	29949952	5	4_2_2	19	0.345	n/a	/n/a	+	NB501461:148:H5VTNBGXH:2:11109:14248:11243,NB501461:148:H5VTNBGXH:2:23309:20661:1981,NB501461:148:H5VTNBGXH:1:11311:9173:9434,NB501461:148:H5VTNBGXH:1:13103:22065:8922,NB501461:148:H5VTNBGXH:3:11510:22620:7044,
NC_031967.2:29949909|29950131	NC_031967.2	29949909	29950131	7	3_1_0	5	0.737	n/a	/n/a	+	NB501461:148:H5VTNBGXH:2:13110:20111:6050,NB501461:148:H5VTNBGXH:4:12504:22094:18391,NB501461:148:H5VTNBGXH:2:22211:18817:11197,NB501461:148:H5VTNBGXH:2:22212:8337:17354,NB501461:148:H5VTNBGXH:1:23109:15365:5860,NB501461:148:H5VTNBGXH:3:21411:7119:14874,NB501461:148:H5VTNBGXH:4:21404:3499:2084,
NC_031967.2:32857567|32863173	NC_031967.2	32857567	32863173	1	1_1_0	23	0.080	n/a	/n/a	-	NB501461:148:H5VTNBGXH:2:21208:5673:15841,
NC_031967.2:32889860|32890096	NC_031967.2	32889860	32890096	1	1_1_0	26	0.071	n/a	/n/a	-	NB501461:148:H5VTNBGXH:4:22412:11733:13320,
NC_031967.2:32941265|32941350	NC_031967.2	32941265	32941350	5	4_3_0	12	0.455	n/a	/n/a	+	NB501461:148:H5VTNBGXH:3:21404:21051:11776,NB501461:148:H5VTNBGXH:3:23507:26589:4507,NB501461:148:H5VTNBGXH:3:23508:1064:4510,NB501461:148:H5VTNBGXH:4:12409:22451:12892,NB501461:148:H5VTNBGXH:2:22212:4002:12406,
NC_031967.2:34585101|34589570	NC_031967.2	34585101	34589570	1	1_1_0	10	0.167	n/a	/n/a	+	NB501461:148:H5VTNBGXH:2:22103:10179:1652,
NC_031967.2:37013536|37044831	NC_031967.2	37013536	37044831	1	1_1_0	14	0.125	n/a	/n/a	+	NB501461:148:H5VTNBGXH:1:13108:24744:12858,
NC_031967.2:37386813|37387393	NC_031967.2	37386813	37387393	1	1_1_0	0	1	n/a	/n/a	+	NB501461:148:H5VTNBGXH:3:12406:26311:18525,
NC_031967.2:37631285|37632881	NC_031967.2	37631285	37632881	1	1_1_0	8	0.200	n/a	/n/a	+	NB501461:148:H5VTNBGXH:3:13509:22467:17216,
NC_031967.2:38472243|38542898	NC_031967.2	38472243	38542898	1	1_1_0	15	0.118	n/a	/n/a	-	NB501461:148:H5VTNBGXH:1:22304:7843:7723,
NC_031967.2:41218334|41220167	NC_031967.2	41218334	41220167	1	1_1_0	865	0.002	n/a	/n/a	-	NB501461:148:H5VTNBGXH:2:13311:11146:5540,
NC_031967.2:41803241|41803421	NC_031967.2	41803241	41803421	1	1_1_0	7	0.222	n/a	/n/a	-	NB501461:148:H5VTNBGXH:4:13405:26385:7211,
NC_031967.2:46352718|46379062	NC_031967.2	46352718	46379062	1	1_1_0	0	1	n/a	/n/a	+	NB501461:148:H5VTNBGXH:4:12405:16040:7286,
NC_031967.2:62540710|62541045	NC_031967.2	62540710	62541045	1	1_1_0	8	0.200	n/a	/n/a	+	NB501461:148:H5VTNBGXH:1:13212:2798:15932,
NC_031967.2:84746711|84827512	NC_031967.2	84746711	84827512	2	1_2_0	9	0.308	n/a	/n/a	+	NB501461:148:H5VTNBGXH:2:11305:13397:19365,NB501461:148:H5VTNBGXH:4:13612:17209:7423,
NC_031969.2:363188|363570	NC_031969.2	363188	363570	1	1_1_0	10	0.167	n/a	/n/a	-	NB501461:148:H5VTNBGXH:2:13306:12301:15783,
NC_031969.2:1958150|1958466	NC_031969.2	1958150	1958466	1	1_1_0	2	0.500	n/a	/n/a	+	NB501461:148:H5VTNBGXH:2:11207:21521:14277,
NC_031969.2:3137091|3140334	NC_031969.2	3137091	3140334	1	1_1_0	16	0.111	n/a	/n/a	+	NB501461:148:H5VTNBGXH:3:21601:19550:6411,
NC_031969.2:3311048|3311687	NC_031969.2	3311048	3311687	2	1_2_0	8	0.333	n/a	/n/a	-	NB501461:148:H5VTNBGXH:3:23605:6832:1986,NB501461:148:H5VTNBGXH:4:11607:11560:10827,
NC_031969.2:5792327|5797504	NC_031969.2	5792327	5797504	2	2_1_0	6	0.400	n/a	/n/a	+	NB501461:148:H5VTNBGXH:2:11212:7515:13362,NB501461:148:H5VTNBGXH:1:13311:3087:7946,
NC_031969.2:9358500|9359815	NC_031969.2	9358500	9359815	1	1_1_0	31	0.061	n/a	/n/a	-	NB501461:148:H5VTNBGXH:3:21505:2966:17612,
NC_031969.2:11497947|11498050	NC_031969.2	11497947	11498050	1	1_1_0	4	0.333	n/a	/n/a	-	NB501461:148:H5VTNBGXH:2:13204:21288:20258,
NC_031969.2:12114854|12114968	NC_031969.2	12114854	12114968	1	1_1_0	243	0.008	n/a	/n/a	+	NB501461:148:H5VTNBGXH:4:23505:22173:9593,
NC_031969.2:17177938|17180361	NC_031969.2	17177938	17180361	1	1_1_0	33	0.057	n/a	/n/a	-	NB501461:148:H5VTNBGXH:2:11309:4738:8535,
NC_031969.2:17190272|17190628	NC_031969.2	17190272	17190628	1	1_1_0	29	0.065	n/a	/n/a	-	NB501461:148:H5VTNBGXH:1:23304:22285:15892,
NC_031969.2:17190272|17200847	NC_031969.2	17190272	17200847	5	3_3_0	27	0.270	n/a	/n/a	-	NB501461:148:H5VTNBGXH:2:13208:16679:18533,NB501461:148:H5VTNBGXH:1:13305:16611:14287,NB501461:148:H5VTNBGXH:3:22607:13860:10715,NB501461:148:H5VTNBGXH:2:22212:7927:2408,NB501461:148:H5VTNBGXH:1:23211:14606:4438,
NC_031969.2:23373787|23492205	NC_031969.2	23373787	23492205	2	0_2_0	1581	0.003	n/a	/n/a	-	NB501461:148:H5VTNBGXH:3:13604:8079:6809,NB501461:148:H5VTNBGXH:4:22610:3937:5006,
NC_031969.2:23374283|23556263	NC_031969.2	23374283	23556263	1	1_0_1	3656	0.001	n/a	/n/a	-	NB501461:148:H5VTNBGXH:3:12607:16298:4313,
NC_031969.2:23396054|23554980	NC_031969.2	23396054	23554980	6	0_4_3	7664	0.002	n/a	/n/a	-	NB501461:148:H5VTNBGXH:2:11304:21356:14178,NB501461:148:H5VTNBGXH:2:12110:15590:5784,NB501461:148:H5VTNBGXH:2:13207:11196:17698,NB501461:148:H5VTNBGXH:2:21305:19967:17886,NB501461:148:H5VTNBGXH:4:22401:2872:3204,NB501461:148:H5VTNBGXH:3:21409:1480:4935,
NC_031969.2:23398165|23556612	NC_031969.2	23398165	23556612	3	3_3_0	16650	0.000	n/a	/n/a	-	NB501461:148:H5VTNBGXH:1:23312:8593:5005,NB501461:148:H5VTNBGXH:3:12604:17066:13080,NB501461:148:H5VTNBGXH:3:21407:21744:12000,
NC_031969.2:23409787|23548073	NC_031969.2	23409787	23548073	2	1_2_0	2825	0.001	n/a	/n/a	-	NB501461:148:H5VTNBGXH:2:12108:20988:11240,NB501461:148:H5VTNBGXH:1:12106:7452:17078,
NC_031969.2:23416045|23554747	NC_031969.2	23416045	23554747	5	1_5_0	7895	0.001	n/a	/n/a	-	NB501461:148:H5VTNBGXH:3:11409:18412:2436,NB501461:148:H5VTNBGXH:2:23109:1406:4827,NB501461:148:H5VTNBGXH:2:23211:23763:11070,NB501461:148:H5VTNBGXH:1:23104:4518:19718,NB501461:148:H5VTNBGXH:3:11408:24683:6210,
NC_031969.2:23455111|23484797	NC_031969.2	23455111	23484797	2	1_2_0	1579	0.003	n/a	/n/a	-	NB501461:148:H5VTNBGXH:2:23208:3821:18460,NB501461:148:H5VTNBGXH:3:22502:13112:16600,
NC_031969.2:23469031|23547372	NC_031969.2	23469031	23547372	4	1_3_0	7971	0.001	n/a	/n/a	-	NB501461:148:H5VTNBGXH:3:23410:13453:18930,NB501461:148:H5VTNBGXH:2:23205:19101:9392,NB501461:148:H5VTNBGXH:2:23306:26149:11189,NB501461:148:H5VTNBGXH:3:23601:25942:15819,
NC_031969.2:23469278|23547567	NC_031969.2	23469278	23547567	2	2_2_0	14724	0.000	n/a	/n/a	-	NB501461:148:H5VTNBGXH:3:22401:17446:20269,NB501461:148:H5VTNBGXH:4:13609:5595:7073,
NC_031969.2:23483307|23546855	NC_031969.2	23483307	23546855	1	1_1_0	4392	0.000	n/a	/n/a	-	NB501461:148:H5VTNBGXH:1:11303:14622:20319,
NC_031969.2:23486360|23550235	NC_031969.2	23486360	23550235	10	3_5_0	7688	0.003	n/a	/n/a	-	NB501461:148:H5VTNBGXH:2:13110:12893:4898,NB501461:148:H5VTNBGXH:2:11311:6751:19276,NB501461:148:H5VTNBGXH:2:13204:11510:4721,NB501461:148:H5VTNBGXH:2:21307:13459:17258,NB501461:148:H5VTNBGXH:2:23304:18132:18224,NB501461:148:H5VTNBGXH:1:11107:24278:18011,NB501461:148:H5VTNBGXH:1:22212:26065:2708,NB501461:148:H5VTNBGXH:3:23606:12050:14103,NB501461:148:H5VTNBGXH:4:12407:18310:18049,NB501461:148:H5V…
NC_031969.2:23487274|23551282	NC_031969.2	23487274	23551282	1	1_1_0	14716	0.000	n/a	/n/a	-	NB501461:148:H5VTNBGXH:2:12201:25943:4231,
NC_031969.2:23493368|23517105	NC_031969.2	23493368	23517105	13	2_1_0	4452	0.006	n/a	/n/a	-	NB501461:148:H5VTNBGXH:2:11306:10329:8323,NB501461:148:H5VTNBGXH:1:21301:10480:17423,NB501461:148:H5VTNBGXH:3:12503:10389:9174,NB501461:148:H5VTNBGXH:3:12612:21802:13224,NB501461:148:H5VTNBGXH:3:13603:12004:4431,NB501461:148:H5VTNBGXH:4:12412:17388:3658,NB501461:148:H5VTNBGXH:4:21409:24592:11404,NB501461:148:H5VTNBGXH:4:22404:11107:6177,NB501461:148:H5VTNBGXH:4:22407:1765:3921,NB501461:148:H5VTNB…
NC_031969.2:23507616|23548073	NC_031969.2	23507616	23548073	3	1_3_0	2825	0.002	n/a	/n/a	-	NB501461:148:H5VTNBGXH:2:22309:6580:14157,NB501461:148:H5VTNBGXH:4:22506:24161:12044,NB501461:148:H5VTNBGXH:4:22611:20386:16587,
NC_031969.2:23509777|23550235	NC_031969.2	23509777	23550235	2	1_1_0	3994	0.001	n/a	/n/a	-	NB501461:148:H5VTNBGXH:2:23207:17859:18168,NB501461:148:H5VTNBGXH:1:22102:20810:14384,
NC_031969.2:23515287|23555442	NC_031969.2	23515287	23555442	2	1_2_0	6423	0.001	n/a	/n/a	-	NB501461:148:H5VTNBGXH:3:23610:11779:14878,NB501461:148:H5VTNBGXH:1:12202:6367:15924,
NC_031969.2:24380935|24424108	NC_031969.2	24380935	24424108	1	1_1_0	128	0.015	n/a	/n/a	+	NB501461:148:H5VTNBGXH:2:21206:20006:1325,
NC_031969.2:29112380|29112684	NC_031969.2	29112380	29112684	1	1_1_0	34287	0.000	n/a	/n/a	-	NB501461:148:H5VTNBGXH:4:23511:15430:8144,
NC_031969.2:32223415|32223550	NC_031969.2	32223415	32223550	1	1_1_0	7	0.222	n/a	/n/a	-	NB501461:148:H5VTNBGXH:2:21102:13801:12415,
NC_031969.2:33348441|33348547	NC_031969.2	33348441	33348547	1	1_1_0	1469	0.001	n/a	/n/a	+	NB501461:148:H5VTNBGXH:4:22502:20545:9898,
NC_031969.2:33622485|33623450	NC_031969.2	33622485	33623450	1	1_1_0	37	0.051	n/a	/n/a	+	NB501461:148:H5VTNBGXH:2:13104:12654:4494,
NC_031969.2:33629615|33630066	NC_031969.2	33629615	33630066	1	1_1_0	30	0.062	n/a	/n/a	+	NB501461:148:H5VTNBGXH:2:21112:26109:18650,
NC_031969.2:34246086|34247624	NC_031969.2	34246086	34247624	12	7_5_2	15	0.615	n/a	/n/a	+	NB501461:148:H5VTNBGXH:2:11103:20348:12018,NB501461:148:H5VTNBGXH:2:22108:25816:9297,NB501461:148:H5VTNBGXH:2:22112:21188:15550,NB501461:148:H5VTNBGXH:1:13209:7563:15367,NB501461:148:H5VTNBGXH:1:23112:6017:9749,NB501461:148:H5VTNBGXH:3:13405:6861:5020,NB501461:148:H5VTNBGXH:3:21510:17383:11966,NB501461:148:H5VTNBGXH:4:11609:3087:9090,NB501461:148:H5VTNBGXH:2:12201:15638:6790,NB501461:148:H5VTNBGX…
NC_031970.2:2769510|2801045	NC_031970.2	2769510	2801045	1	1_0_1	1	0.667	n/a	/n/a	+	NB501461:148:H5VTNBGXH:3:12509:3053:16377,
NC_031970.2:3408287|3419452	NC_031970.2	3408287	3419452	2	1_1_0	6	0.400	n/a	/n/a	+	NB501461:148:H5VTNBGXH:2:13106:1272:8096,NB501461:148:H5VTNBGXH:2:13107:26751:8103,
NC_031970.2:10747504|10749686	NC_031970.2	10747504	10749686	1	1_1_0	14	0.125	n/a	/n/a	-	NB501461:148:H5VTNBGXH:1:12109:7011:2794,
NC_031970.2:16013899|16015861	NC_031970.2	16013899	16015861	1	0_1_1	50	0.038	n/a	/n/a	+	NB501461:148:H5VTNBGXH:1:12308:16904:9831,
NC_031970.2:19942634|19942724	NC_031970.2	19942634	19942724	1	1_1_0	1864	0.001	n/a	/n/a	-	NB501461:148:H5VTNBGXH:4:23403:21919:2252,
NC_031970.2:30421868|30422532	NC_031970.2	30421868	30422532	1	1_1_0	25	0.074	n/a	/n/a	-	NB501461:148:H5VTNBGXH:4:23405:19511:2439,
NC_031970.2:32217209|32232530	NC_031970.2	32217209	32232530	1	1_1_0	10	0.167	n/a	/n/a	-	NB501461:148:H5VTNBGXH:2:23305:8201:7450,
NC_031970.2:32294338|32325828	NC_031970.2	32294338	32325828	1	1_1_0	5	0.286	n/a	/n/a	-	NB501461:148:H5VTNBGXH:3:22601:2820:16796,
NC_031970.2:33832872|33833194	NC_031970.2	33832872	33833194	1	1_1_0	40	0.048	n/a	/n/a	+	NB501461:148:H5VTNBGXH:2:12303:5483:2280,
NC_031971.2:4075465|4076159	NC_031971.2	4075465	4076159	2	2_1_0	7	0.364	n/a	/n/a	+	NB501461:148:H5VTNBGXH:1:13102:21926:17860,NB501461:148:H5VTNBGXH:1:11301:23622:10921,
NC_031971.2:5600796|5603044	NC_031971.2	5600796	5603044	1	1_1_0	4	0.333	n/a	/n/a	+	NB501461:148:H5VTNBGXH:4:23509:21955:8001,
NC_031971.2:5715141|5715633	NC_031971.2	5715141	5715633	1	0_1_1	680	0.003	n/a	/n/a	-	NB501461:148:H5VTNBGXH:2:23107:3990:14949,
NC_031971.2:14112556|14118718	NC_031971.2	14112556	14118718	2	1_1_0	56	0.067	n/a	/n/a	-	NB501461:148:H5VTNBGXH:3:21508:26580:9155,NB501461:148:H5VTNBGXH:3:21509:1150:9157,
NC_031971.2:16688352|16689055	NC_031971.2	16688352	16689055	1	1_1_0	18	0.100	n/a	/n/a	+	NB501461:148:H5VTNBGXH:3:22610:15257:14141,
NC_031971.2:16693119|16695504	NC_031971.2	16693119	16695504	5	5_4_0	9	0.526	n/a	/n/a	+	NB501461:148:H5VTNBGXH:1:11105:9899:14434,NB501461:148:H5VTNBGXH:1:13307:15262:7025,NB501461:148:H5VTNBGXH:4:12410:5933:9960,NB501461:148:H5VTNBGXH:4:23505:10659:12023,NB501461:148:H5VTNBGXH:3:23607:17596:8948,
NC_031971.2:21952552|21953577	NC_031971.2	21952552	21953577	1	1_1_0	11	0.154	n/a	/n/a	+	NB501461:148:H5VTNBGXH:2:13301:16449:17562,
NC_031971.2:25523534|25524374	NC_031971.2	25523534	25524374	3	3_3_0	2	0.750	n/a	/n/a	-	NB501461:148:H5VTNBGXH:1:23202:15969:19738,NB501461:148:H5VTNBGXH:3:12508:4631:11653,NB501461:148:H5VTNBGXH:3:22607:13436:17206,
NC_031971.2:25801954|25884149	NC_031971.2	25801954	25884149	1	1_1_0	4	0.333	n/a	/n/a	-	NB501461:148:H5VTNBGXH:3:22510:3219:12706,
NC_031971.2:26238750|26243971	NC_031971.2	26238750	26243971	1	1_1_0	8	0.200	n/a	/n/a	+	NB501461:148:H5VTNBGXH:4:13409:12799:13203,
NC_031971.2:27059186|27061091	NC_031971.2	27059186	27061091	2	2_1_0	8	0.333	n/a	/n/a	+	NB501461:148:H5VTNBGXH:3:21610:10372:2687,NB501461:148:H5VTNBGXH:4:22403:24391:3870,
NC_031971.2:28380496|28401895	NC_031971.2	28380496	28401895	1	1_1_0	12	0.143	n/a	/n/a	+	NB501461:148:H5VTNBGXH:4:13401:9243:6831,
NC_031971.2:31570077|31609779	NC_031971.2	31570077	31609779	1	1_1_0	0	1	n/a	/n/a	-	NB501461:148:H5VTNBGXH:4:21409:7026:11625,
NC_031971.2:37304441|37304912	NC_031971.2	37304441	37304912	1	1_1_0	14	0.125	n/a	/n/a	+	NB501461:148:H5VTNBGXH:2:21205:5644:18013,
NC_031971.2:38703942|38822795	NC_031971.2	38703942	38822795	1	1_1_0	5	0.286	n/a	/n/a	+	NB501461:148:H5VTNBGXH:3:11611:24992:5044,
NC_031971.2:40639417|40683083	NC_031971.2	40639417	40683083	1	1_1_0	9	0.182	n/a	/n/a	-	NB501461:148:H5VTNBGXH:1:21201:11316:15631,
NC_031971.2:40679216|40702168	NC_031971.2	40679216	40702168	1	1_1_0	6	0.250	n/a	/n/a	-	NB501461:148:H5VTNBGXH:1:13210:21311:14571,
NC_031971.2:42021773|42028544	NC_031971.2	42021773	42028544	2	2_1_0	3	0.571	n/a	/n/a	-	NB501461:148:H5VTNBGXH:4:11501:19961:15917,NB501461:148:H5VTNBGXH:2:12308:10052:12188,
NC_031972.2:3474772|3500485	NC_031972.2	3474772	3500485	3	3_3_0	159	0.036	n/a	/n/a	+	NB501461:148:H5VTNBGXH:2:11312:9295:7385,NB501461:148:H5VTNBGXH:3:23509:14464:3828,NB501461:148:H5VTNBGXH:4:22408:11695:10258,
NC_031972.2:3486715|3493432	NC_031972.2	3486715	3493432	1	1_1_0	4981	0.000	n/a	/n/a	+	NB501461:148:H5VTNBGXH:1:12212:18771:5373,
NC_031972.2:3486715|3500485	NC_031972.2	3486715	3500485	1	1_1_0	5063	0.000	n/a	/n/a	+	NB501461:148:H5VTNBGXH:2:22111:14084:15785,
NC_031972.2:3497910|3499132	NC_031972.2	3497910	3499132	4	1_4_1	4852	0.002	n/a	/n/a	+	NB501461:148:H5VTNBGXH:2:21312:17847:11530,NB501461:148:H5VTNBGXH:1:23103:6483:16727,NB501461:148:H5VTNBGXH:1:21309:18930:1345,NB501461:148:H5VTNBGXH:4:22406:2288:8590,
NC_031972.2:3583995|3584608	NC_031972.2	3583995	3584608	5	4_5_0	2048	0.005	n/a	/n/a	+	NB501461:148:H5VTNBGXH:2:11209:24111:18972,NB501461:148:H5VTNBGXH:2:13204:6587:17830,NB501461:148:H5VTNBGXH:1:22106:20923:5926,NB501461:148:H5VTNBGXH:4:12501:15901:11274,NB501461:148:H5VTNBGXH:1:13106:22208:10049,
NC_031972.2:3587344|3590213	NC_031972.2	3587344	3590213	32	3_5_15	21933	0.003	n/a	/n/a	+	NB501461:148:H5VTNBGXH:2:11110:21873:9235,NB501461:148:H5VTNBGXH:2:12304:17152:17183,NB501461:148:H5VTNBGXH:2:13110:9627:3626,NB501461:148:H5VTNBGXH:2:13202:20889:9438,NB501461:148:H5VTNBGXH:2:22102:9329:16654,NB501461:148:H5VTNBGXH:1:11206:23942:9208,NB501461:148:H5VTNBGXH:1:12201:8202:19239,NB501461:148:H5VTNBGXH:1:21311:22180:1599,NB501461:148:H5VTNBGXH:1:23307:8397:18501,NB501461:148:H5VTNBGX…
NC_031972.2:3587346|3588265	NC_031972.2	3587346	3588265	8	2_4_1	12204	0.001	n/a	/n/a	+	NB501461:148:H5VTNBGXH:2:13207:7046:17094,NB501461:148:H5VTNBGXH:2:23203:17607:16099,NB501461:148:H5VTNBGXH:2:23311:9428:8376,NB501461:148:H5VTNBGXH:1:13303:8351:6990,NB501461:148:H5VTNBGXH:1:21112:4554:15702,NB501461:148:H5VTNBGXH:3:11403:14554:2547,NB501461:148:H5VTNBGXH:4:12404:3748:13677,NB501461:148:H5VTNBGXH:4:23502:17609:6798,
NC_031972.2:3587719|3588265	NC_031972.2	3587719	3588265	8	1_6_1	9585	0.002	n/a	/n/a	+	NB501461:148:H5VTNBGXH:2:23109:14259:9259,NB501461:148:H5VTNBGXH:4:12412:24598:5984,NB501461:148:H5VTNBGXH:1:11203:26129:3553,NB501461:148:H5VTNBGXH:1:21310:18332:1309,NB501461:148:H5VTNBGXH:3:13605:1931:15505,NB501461:148:H5VTNBGXH:3:22511:1573:9343,NB501461:148:H5VTNBGXH:4:13606:18970:4772,NB501461:148:H5VTNBGXH:4:23503:7961:3993,
NC_031972.2:3587722|3588265	NC_031972.2	3587722	3588265	6	2_5_4	8960	0.001	n/a	/n/a	+	NB501461:148:H5VTNBGXH:2:22110:4074:1885,NB501461:148:H5VTNBGXH:3:22612:8534:4420,NB501461:148:H5VTNBGXH:3:23411:16257:15542,NB501461:148:H5VTNBGXH:4:11612:6637:19751,NB501461:148:H5VTNBGXH:4:23406:3628:4883,NB501461:148:H5VTNBGXH:1:21112:14211:11834,
NC_031972.2:3588215|3590213	NC_031972.2	3588215	3590213	3	1_3_0	24435	0.000	n/a	/n/a	+	NB501461:148:H5VTNBGXH:2:23106:5408:13433,NB501461:148:H5VTNBGXH:2:12103:24809:8996,NB501461:148:H5VTNBGXH:3:23606:8942:13569,
NC_031972.2:3588614|3588703	NC_031972.2	3588614	3588703	1	1_1_0	8442	0.000	n/a	/n/a	+	NB501461:148:H5VTNBGXH:4:23501:20440:15616,
NC_031972.2:3588783|3588884	NC_031972.2	3588783	3588884	1	1_1_0	7950	0.000	n/a	/n/a	-	NB501461:148:H5VTNBGXH:3:12501:10828:8305,
NC_031972.2:5640705|5644431	NC_031972.2	5640705	5644431	1	1_1_0	16	0.111	n/a	/n/a	+	NB501461:148:H5VTNBGXH:4:13411:2704:5318,
NC_031972.2:5673476|5675080	NC_031972.2	5673476	5675080	1	1_1_0	7	0.222	n/a	/n/a	+	NB501461:148:H5VTNBGXH:1:23212:13824:7760,
NC_031972.2:12455713|12457410	NC_031972.2	12455713	12457410	1	1_1_0	4	0.333	n/a	/n/a	+	NB501461:148:H5VTNBGXH:1:23206:4769:8070,
NC_031972.2:13188390|13190260	NC_031972.2	13188390	13190260	1	0_1_1	339	0.006	n/a	/n/a	-	NB501461:148:H5VTNBGXH:2:22111:10141:4178,
NC_031972.2:13315661|13321936	NC_031972.2	13315661	13321936	1	1_1_0	8	0.200	n/a	/n/a	-	NB501461:148:H5VTNBGXH:1:12302:2029:16693,
NC_031972.2:15936394|15936714	NC_031972.2	15936394	15936714	1	1_1_0	10	0.167	n/a	/n/a	-	NB501461:148:H5VTNBGXH:4:11502:14287:7101,
NC_031972.2:18070415|18073647	NC_031972.2	18070415	18073647	1	1_1_0	49	0.039	n/a	/n/a	-	NB501461:148:H5VTNBGXH:2:21101:15720:14972,
NC_031972.2:19284590|19284841	NC_031972.2	19284590	19284841	1	1_1_0	3840	0.001	n/a	/n/a	-	NB501461:148:H5VTNBGXH:1:21112:26502:12907,
NC_031972.2:25688122|25698371	NC_031972.2	25688122	25698371	1	1_1_0	14	0.125	n/a	/n/a	-	NB501461:148:H5VTNBGXH:2:22211:8160:2863,
NC_031972.2:32490852|32491865	NC_031972.2	32490852	32491865	1	1_1_0	1	0.667	n/a	/n/a	-	NB501461:148:H5VTNBGXH:2:12301:9223:10028,
NC_031972.2:32582885|32588297	NC_031972.2	32582885	32588297	1	1_1_0	54	0.036	n/a	/n/a	-	NB501461:148:H5VTNBGXH:4:11402:2017:9374,
NC_031972.2:35504328|35790796	NC_031972.2	35504328	35790796	7	5_0_1	9	0.609	n/a	/n/a	-	NB501461:148:H5VTNBGXH:2:13212:19584:6509,NB501461:148:H5VTNBGXH:2:11208:12251:3909,NB501461:148:H5VTNBGXH:2:21104:19346:8254,NB501461:148:H5VTNBGXH:2:23103:6995:19452,NB501461:148:H5VTNBGXH:1:22103:8154:6515,NB501461:148:H5VTNBGXH:3:21409:14671:12958,NB501461:148:H5VTNBGXH:3:22609:18189:10000,
NC_031972.2:38143832|38146481	NC_031972.2	38143832	38146481	1	1_1_0	16	0.111	n/a	/n/a	+	NB501461:148:H5VTNBGXH:2:22103:7567:8496,
NC_031972.2:40009335|40013520	NC_031972.2	40009335	40013520	1	1_1_0	6	0.250	n/a	/n/a	+	NB501461:148:H5VTNBGXH:1:22208:24562:18854,
NC_031972.2:41189270|41189586	NC_031972.2	41189270	41189586	6	4_5_0	6	0.667	n/a	/n/a	-	NB501461:148:H5VTNBGXH:2:21108:8453:2769,NB501461:148:H5VTNBGXH:2:21305:4255:8339,NB501461:148:H5VTNBGXH:2:23205:24657:7308,NB501461:148:H5VTNBGXH:2:23306:11639:12445,NB501461:148:H5VTNBGXH:3:13511:19176:12029,NB501461:148:H5VTNBGXH:3:22505:21125:9798,
NC_031972.2:41355580|41355747	NC_031972.2	41355580	41355747	1	1_1_0	143	0.014	n/a	/n/a	-	NB501461:148:H5VTNBGXH:2:12303:5940:14186,
NC_031972.2:46683217|46683557	NC_031972.2	46683217	46683557	4	3_3_0	28	0.222	n/a	/n/a	-	NB501461:148:H5VTNBGXH:2:13104:25282:12741,NB501461:148:H5VTNBGXH:2:21306:20652:19045,NB501461:148:H5VTNBGXH:1:11111:8685:10508,NB501461:148:H5VTNBGXH:1:12208:9027:10126,
NC_031972.2:48409310|48413963	NC_031972.2	48409310	48413963	2	2_1_0	25	0.138	n/a	/n/a	+	NB501461:148:H5VTNBGXH:3:11507:23052:15329,NB501461:148:H5VTNBGXH:3:11609:6564:12896,
NC_031972.2:48411677|48413963	NC_031972.2	48411677	48413963	1	1_1_0	34	0.056	n/a	/n/a	+	NB501461:148:H5VTNBGXH:4:12511:25555:5411,
NC_031972.2:60987545|60988331	NC_031972.2	60987545	60988331	1	1_1_0	2	0.500	n/a	/n/a	+	NB501461:148:H5VTNBGXH:3:13511:20310:6400,
NC_031973.2:1854460|1854640	NC_031973.2	1854460	1854640	13	4_8_0	20	0.565	n/a	/n/a	-	NB501461:148:H5VTNBGXH:2:11101:2929:19677,NB501461:148:H5VTNBGXH:1:12212:16687:18882,NB501461:148:H5VTNBGXH:3:13602:11301:11902,NB501461:148:H5VTNBGXH:3:13609:9662:8171,NB501461:148:H5VTNBGXH:3:23604:22222:13294,NB501461:148:H5VTNBGXH:4:23601:22462:8757,NB501461:148:H5VTNBGXH:2:21203:23092:4130,NB501461:148:H5VTNBGXH:3:13508:7403:14999,NB501461:148:H5VTNBGXH:3:21508:19504:7253,NB501461:148:H5VTNB…
NC_031973.2:10573787|10574997	NC_031973.2	10573787	10574997	1	1_1_0	0	1	n/a	/n/a	-	NB501461:148:H5VTNBGXH:3:21512:8618:19801,
NC_031973.2:10957100|10957354	NC_031973.2	10957100	10957354	1	1_1_0	2	0.500	n/a	/n/a	-	NB501461:148:H5VTNBGXH:1:13105:3222:19984,
NC_031973.2:13448220|13449328	NC_031973.2	13448220	13449328	1	1_1_0	4	0.333	n/a	/n/a	+	NB501461:148:H5VTNBGXH:2:23110:24819:3193,
NC_031973.2:16325121|16325243	NC_031973.2	16325121	16325243	1	1_1_0	53	0.036	n/a	/n/a	-	NB501461:148:H5VTNBGXH:3:13501:11513:12423,
NC_031973.2:16440533|16440823	NC_031973.2	16440533	16440823	2	1_1_1	21261	0.000	n/a	/n/a	+	NB501461:148:H5VTNBGXH:4:11605:2425:12414,NB501461:148:H5VTNBGXH:2:21310:12923:15208,
NC_031973.2:16767227|16767388	NC_031973.2	16767227	16767388	1	1_1_0	3	0.400	n/a	/n/a	+	NB501461:148:H5VTNBGXH:4:23503:3351:1572,
NC_031973.2:16920593|16921121	NC_031973.2	16920593	16921121	1	1_1_0	16353	0.000	n/a	/n/a	+	NB501461:148:H5VTNBGXH:2:11109:25201:17486,
NC_031973.2:19366657|19366947	NC_031973.2	19366657	19366947	1	1_1_0	4	0.333	n/a	/n/a	+	NB501461:148:H5VTNBGXH:2:23311:12746:1656,
NC_031973.2:25104159|25104332	NC_031973.2	25104159	25104332	1	1_1_0	7	0.222	n/a	/n/a	+	NB501461:148:H5VTNBGXH:1:12205:20255:13568,
NC_031974.2:2251334|2254201	NC_031974.2	2251334	2254201	1	1_1_0	62	0.031	n/a	/n/a	+	NB501461:148:H5VTNBGXH:4:23611:20532:19980,
NC_031974.2:2880476|2884780	NC_031974.2	2880476	2884780	1	1_1_0	7	0.222	n/a	/n/a	+	NB501461:148:H5VTNBGXH:3:12503:11064:11030,
NC_031974.2:7362533|7375050	NC_031974.2	7362533	7375050	1	1_1_0	0	1	n/a	/n/a	-	NB501461:148:H5VTNBGXH:2:21111:23236:5544,
NC_031974.2:9558742|9563418	NC_031974.2	9558742	9563418	1	1_1_0	8	0.200	n/a	/n/a	+	NB501461:148:H5VTNBGXH:3:22512:23067:3222,
NC_031974.2:13227754|13358392	NC_031974.2	13227754	13358392	1	1_1_0	2	0.500	n/a	/n/a	-	NB501461:148:H5VTNBGXH:2:11307:25169:4836,
NC_031974.2:14749605|14752941	NC_031974.2	14749605	14752941	1	1_1_0	88	0.022	n/a	/n/a	-	NB501461:148:H5VTNBGXH:4:22607:23867:4577,
NC_031974.2:16602321|16602697	NC_031974.2	16602321	16602697	1	1_1_0	272	0.007	n/a	/n/a	-	NB501461:148:H5VTNBGXH:3:12510:17230:13439,
NC_031974.2:20000925|20018112	NC_031974.2	20000925	20018112	4	2_3_0	19	0.296	n/a	/n/a	-	NB501461:148:H5VTNBGXH:2:11201:8178:16811,NB501461:148:H5VTNBGXH:3:23412:1602:15490,NB501461:148:H5VTNBGXH:4:22605:15807:10992,NB501461:148:H5VTNBGXH:1:13205:14476:17209,
NC_031974.2:20257915|20258009	NC_031974.2	20257915	20258009	1	1_1_0	119	0.017	n/a	/n/a	+	NB501461:148:H5VTNBGXH:2:11112:7663:2114,
NC_031974.2:22636428|22637884	NC_031974.2	22636428	22637884	1	1_1_0	4	0.333	n/a	/n/a	-	NB501461:148:H5VTNBGXH:2:21307:24126:14178,
NC_031974.2:27894557|27894834	NC_031974.2	27894557	27894834	2	2_1_0	12	0.250	n/a	/n/a	-	NB501461:148:H5VTNBGXH:1:22201:18747:3282,NB501461:148:H5VTNBGXH:1:23203:7095:10524,
NC_031974.2:29672185|29679769	NC_031974.2	29672185	29679769	1	1_1_0	8	0.200	n/a	/n/a	+	NB501461:148:H5VTNBGXH:1:13209:14333:1217,
NC_031975.2:1409416|1412832	NC_031975.2	1409416	1412832	1	1_1_0	32	0.059	n/a	/n/a	+	NB501461:148:H5VTNBGXH:3:23611:15318:6559,
NC_031975.2:3205557|3209456	NC_031975.2	3205557	3209456	1	1_1_0	47	0.041	n/a	/n/a	+	NB501461:148:H5VTNBGXH:3:11612:7417:18465,
NC_031975.2:7604111|7604499	NC_031975.2	7604111	7604499	1	1_0_1	54	0.036	n/a	/n/a	+	NB501461:148:H5VTNBGXH:2:12308:24520:5597,
NC_031975.2:12095551|12095697	NC_031975.2	12095551	12095697	1	1_1_0	0	1	n/a	/n/a	-	NB501461:148:H5VTNBGXH:4:21409:7930:8173,
NC_031975.2:12573205|12573429	NC_031975.2	12573205	12573429	1	1_1_0	55	0.035	n/a	/n/a	-	NB501461:148:H5VTNBGXH:4:22410:18397:2961,
NC_031975.2:13379943|13380908	NC_031975.2	13379943	13380908	1	1_0_1	6531	0.000	n/a	/n/a	+	NB501461:148:H5VTNBGXH:1:13302:17020:20250,
NC_031975.2:19071757|19072766	NC_031975.2	19071757	19072766	3	3_3_0	108	0.053	n/a	/n/a	+	NB501461:148:H5VTNBGXH:3:13504:24416:15126,NB501461:148:H5VTNBGXH:4:11508:9449:2899,NB501461:148:H5VTNBGXH:4:12501:15071:10944,
NC_031975.2:24288381|24288488	NC_031975.2	24288381	24288488	1	1_1_0	10	0.167	n/a	/n/a	-	NB501461:148:H5VTNBGXH:4:22509:24813:9447,
NC_031975.2:25834678|25834827	NC_031975.2	25834678	25834827	1	1_1_0	678	0.003	n/a	/n/a	+	NB501461:148:H5VTNBGXH:4:23502:16396:18000,
NC_031975.2:33420513|33420784	NC_031975.2	33420513	33420784	3	1_1_0	18	0.250	n/a	/n/a	-	NB501461:148:H5VTNBGXH:2:23203:1139:5769,NB501461:148:H5VTNBGXH:2:23204:26466:5768,NB501461:148:H5VTNBGXH:1:13101:24729:9973,
NC_031976.2:57252|66363	NC_031976.2	57252	66363	1	1_1_0	13	0.133	n/a	/n/a	+	NB501461:148:H5VTNBGXH:1:22208:17312:18373,
NC_031976.2:1239851|1242135	NC_031976.2	1239851	1242135	1	1_1_0	2	0.500	n/a	/n/a	-	NB501461:148:H5VTNBGXH:2:21206:8215:14784,
NC_031976.2:1241945|1242201	NC_031976.2	1241945	1242201	1	1_1_0	2	0.500	n/a	/n/a	-	NB501461:148:H5VTNBGXH:4:23405:24679:10500,
NC_031976.2:4608763|4618143	NC_031976.2	4608763	4618143	1	1_1_0	10	0.167	n/a	/n/a	-	NB501461:148:H5VTNBGXH:1:22311:12625:2739,
NC_031976.2:7393547|7394740	NC_031976.2	7393547	7394740	3	0_2_2	21	0.222	n/a	/n/a	-	NB501461:148:H5VTNBGXH:2:22110:4962:4419,NB501461:148:H5VTNBGXH:1:12104:26319:13254,NB501461:148:H5VTNBGXH:3:22510:4132:6143,
NC_031976.2:13599380|13599575	NC_031976.2	13599380	13599575	1	1_1_0	209	0.009	n/a	/n/a	-	NB501461:148:H5VTNBGXH:2:11109:13290:20345,
NC_031976.2:16551157|16656175	NC_031976.2	16551157	16656175	1	1_1_0	0	1	n/a	/n/a	-	NB501461:148:H5VTNBGXH:3:22409:11472:16913,
NC_031976.2:25100724|25123480	NC_031976.2	25100724	25123480	5	5_3_0	5	0.667	n/a	/n/a	+	NB501461:148:H5VTNBGXH:1:12303:5744:4711,NB501461:148:H5VTNBGXH:1:21106:16352:11607,NB501461:148:H5VTNBGXH:1:23209:10586:13320,NB501461:148:H5VTNBGXH:2:21312:23369:5100,NB501461:148:H5VTNBGXH:3:21611:2710:7943,
NC_031976.2:30151560|30151891	NC_031976.2	30151560	30151891	1	1_1_0	24	0.077	n/a	/n/a	+	NB501461:148:H5VTNBGXH:4:23405:21814:15410,
NC_031976.2:30158064|30171209	NC_031976.2	30158064	30171209	4	2_1_2	75	0.096	n/a	/n/a	+	NB501461:148:H5VTNBGXH:4:22411:21118:5865,NB501461:148:H5VTNBGXH:1:23101:22691:5180,NB501461:148:H5VTNBGXH:1:23202:11863:13545,NB501461:148:H5VTNBGXH:4:23504:20043:5442,
NC_031976.2:30158482|30158625	NC_031976.2	30158482	30158625	1	1_1_0	36	0.053	n/a	/n/a	-	NB501461:148:H5VTNBGXH:3:23406:20717:13752,
NC_031976.2:31207257|31207606	NC_031976.2	31207257	31207606	1	1_1_0	1817	0.001	n/a	/n/a	-	NB501461:148:H5VTNBGXH:1:12209:11601:18888,
NC_031976.2:31464938|31484873	NC_031976.2	31464938	31484873	1	1_1_0	25	0.074	n/a	/n/a	+	NB501461:148:H5VTNBGXH:4:21410:4219:16070,
NC_031976.2:36016595|36018688	NC_031976.2	36016595	36018688	3	2_2_0	26	0.188	n/a	/n/a	+	NB501461:148:H5VTNBGXH:1:11302:1210:10626,NB501461:148:H5VTNBGXH:1:11303:26815:10622,NB501461:148:H5VTNBGXH:1:11307:15901:14927,
NC_031976.2:37517355|37659426	NC_031976.2	37517355	37659426	4	3_4_0	0	1	n/a	/n/a	-	NB501461:148:H5VTNBGXH:1:12308:13445:16725,NB501461:148:H5VTNBGXH:1:23202:22278:15686,NB501461:148:H5VTNBGXH:4:13406:14980:20238,NB501461:148:H5VTNBGXH:4:12610:25651:1638,
NC_031977.2:8572195|8574599	NC_031977.2	8572195	8574599	3	3_3_0	52	0.103	n/a	/n/a	-	NB501461:148:H5VTNBGXH:2:21212:25427:5003,NB501461:148:H5VTNBGXH:1:11209:17972:17722,NB501461:148:H5VTNBGXH:1:23306:1681:15286,
NC_031977.2:12271207|12271531	NC_031977.2	12271207	12271531	1	1_1_0	538	0.004	n/a	/n/a	+	NB501461:148:H5VTNBGXH:1:13108:8769:3096,
NC_031977.2:19508827|19509068	NC_031977.2	19508827	19509068	6	5_1_5	131	0.084	n/a	/n/a	+	NB501461:148:H5VTNBGXH:1:11309:20401:17957,NB501461:148:H5VTNBGXH:1:13303:8769:12585,NB501461:148:H5VTNBGXH:1:21205:10263:16006,NB501461:148:H5VTNBGXH:3:23411:24903:18036,NB501461:148:H5VTNBGXH:4:22612:8495:18033,NB501461:148:H5VTNBGXH:2:13107:4268:16300,
NC_031977.2:25938508|25939798	NC_031977.2	25938508	25939798	2	2_1_0	438	0.009	n/a	/n/a	+	NB501461:148:H5VTNBGXH:3:21508:24486:12800,NB501461:148:H5VTNBGXH:3:12507:22478:7811,
NC_031977.2:30861161|30880138	NC_031977.2	30861161	30880138	1	1_0_1	75	0.026	n/a	/n/a	-	NB501461:148:H5VTNBGXH:4:12610:5602:5340,
NC_031977.2:35910389|35915393	NC_031977.2	35910389	35915393	1	1_1_0	999	0.002	n/a	/n/a	+	NB501461:148:H5VTNBGXH:4:11412:2899:10984,
NC_031977.2:37588670|37588769	NC_031977.2	37588670	37588769	1	1_1_0	126	0.016	n/a	/n/a	+	NB501461:148:H5VTNBGXH:3:21502:25388:1021,
NC_031978.2:99643|102601	NC_031978.2	99643	102601	1	1_1_0	6	0.250	n/a	/n/a	+	NB501461:148:H5VTNBGXH:3:11411:16730:6535,
NC_031978.2:102602|105225	NC_031978.2	102602	105225	273	7_39_38	289	0.654	n/a	/n/a	+	NB501461:148:H5VTNBGXH:2:11105:14471:17672,NB501461:148:H5VTNBGXH:2:11105:15481:18279,NB501461:148:H5VTNBGXH:2:11204:24433:8657,NB501461:148:H5VTNBGXH:2:11207:20567:2358,NB501461:148:H5VTNBGXH:2:11302:22308:18380,NB501461:148:H5VTNBGXH:2:11305:12339:5309,NB501461:148:H5VTNBGXH:2:11308:10838:8603,NB501461:148:H5VTNBGXH:2:12106:23520:16715,NB501461:148:H5VTNBGXH:2:12310:23949:1598,NB501461:148:H5VT…
NC_031978.2:1940990|1941664	NC_031978.2	1940990	1941664	1	1_1_0	3	0.400	n/a	/n/a	-	NB501461:148:H5VTNBGXH:2:23211:9530:19195,
NC_031978.2:5136280|5136855	NC_031978.2	5136280	5136855	1	1_1_0	1	0.667	n/a	/n/a	+	NB501461:148:H5VTNBGXH:2:11309:13435:10884,
NC_031978.2:10708276|10709726	NC_031978.2	10708276	10709726	1	1_1_0	0	1	n/a	/n/a	+	NB501461:148:H5VTNBGXH:1:12206:4818:2741,
NC_031978.2:12647257|12647452	NC_031978.2	12647257	12647452	1	1_1_0	31	0.061	n/a	/n/a	+	NB501461:148:H5VTNBGXH:4:21402:21478:8921,
NC_031978.2:14905938|14908624	NC_031978.2	14905938	14908624	1	1_1_0	0	1	n/a	/n/a	-	NB501461:148:H5VTNBGXH:2:21109:16837:17619,
NC_031978.2:17174850|17175674	NC_031978.2	17174850	17175674	1	0_1_1	3	0.400	n/a	/n/a	+	NB501461:148:H5VTNBGXH:4:21409:4167:8821,
NC_031978.2:17264141|17264248	NC_031978.2	17264141	17264248	1	1_1_0	4	0.333	n/a	/n/a	-	NB501461:148:H5VTNBGXH:3:12610:14332:13185,
NC_031978.2:19602809|19603054	NC_031978.2	19602809	19603054	1	1_1_0	1166	0.002	n/a	/n/a	+	NB501461:148:H5VTNBGXH:4:12508:11131:18892,
NC_031978.2:19671359|19671780	NC_031978.2	19671359	19671780	1	1_1_0	615	0.003	n/a	/n/a	-	NB501461:148:H5VTNBGXH:2:21111:16100:16179,
NC_031978.2:19677427|19677729	NC_031978.2	19677427	19677729	1	1_1_0	379	0.005	n/a	/n/a	+	NB501461:148:H5VTNBGXH:4:23601:14940:19935,
NC_031978.2:24503090|24504050	NC_031978.2	24503090	24504050	7	3_4_0	21	0.400	n/a	/n/a	+	NB501461:148:H5VTNBGXH:1:12107:14081:18642,NB501461:148:H5VTNBGXH:1:23304:9003:8934,NB501461:148:H5VTNBGXH:3:21505:20649:18801,NB501461:148:H5VTNBGXH:3:21507:8146:17705,NB501461:148:H5VTNBGXH:3:23408:17576:15468,NB501461:148:H5VTNBGXH:4:21612:18207:3038,NB501461:148:H5VTNBGXH:2:13205:12052:4368,
NC_031978.2:24503090|24504075	NC_031978.2	24503090	24504075	5	3_3_0	16	0.385	n/a	/n/a	+	NB501461:148:H5VTNBGXH:2:12204:22522:18790,NB501461:148:H5VTNBGXH:1:22310:4933:7457,NB501461:148:H5VTNBGXH:3:22408:12481:10520,NB501461:148:H5VTNBGXH:4:21507:9309:12610,NB501461:148:H5VTNBGXH:4:22409:17453:17286,
NC_031978.2:27216073|27216425	NC_031978.2	27216073	27216425	1	1_1_0	10	0.167	n/a	/n/a	+	NB501461:148:H5VTNBGXH:3:22607:25594:6736,
NC_031978.2:30702661|30704116	NC_031978.2	30702661	30704116	7	4_5_0	10	0.583	n/a	/n/a	+	NB501461:148:H5VTNBGXH:2:22205:19074:7316,NB501461:148:H5VTNBGXH:3:22605:19559:6520,NB501461:148:H5VTNBGXH:2:11306:15157:4124,NB501461:148:H5VTNBGXH:2:23212:7392:8474,NB501461:148:H5VTNBGXH:1:23307:19366:10870,NB501461:148:H5VTNBGXH:3:13606:10819:5616,NB501461:148:H5VTNBGXH:4:23408:12446:12124,
NC_031978.2:31792811|31800195	NC_031978.2	31792811	31800195	1	1_1_0	3	0.400	n/a	/n/a	-	NB501461:148:H5VTNBGXH:3:12504:20069:12584,
NC_031979.2:346607|347027	NC_031979.2	346607	347027	1	1_1_0	3	0.400	n/a	/n/a	+	NB501461:148:H5VTNBGXH:4:11503:17093:12925,
NC_031979.2:953554|956873	NC_031979.2	953554	956873	1	1_1_0	12	0.143	n/a	/n/a	-	NB501461:148:H5VTNBGXH:1:13202:9490:6642,
NC_031979.2:1447415|1448246	NC_031979.2	1447415	1448246	1	1_1_0	237	0.008	n/a	/n/a	+	NB501461:148:H5VTNBGXH:4:21606:19714:4702,
NC_031979.2:1720965|1724453	NC_031979.2	1720965	1724453	1	0_1_1	24	0.077	n/a	/n/a	+	NB501461:148:H5VTNBGXH:1:23311:21298:11080,
NC_031979.2:3312024|3324963	NC_031979.2	3312024	3324963	1	1_1_0	9	0.182	n/a	/n/a	-	NB501461:148:H5VTNBGXH:3:12512:4846:13647,
NC_031979.2:5781258|5781691	NC_031979.2	5781258	5781691	1	1_1_0	37	0.051	n/a	/n/a	+	NB501461:148:H5VTNBGXH:4:21407:21275:9423,
NC_031979.2:5823331|5823531	NC_031979.2	5823331	5823531	1	1_1_0	498	0.004	n/a	/n/a	-	NB501461:148:H5VTNBGXH:3:11502:12135:19239,
NC_031979.2:6632836|6637443	NC_031979.2	6632836	6637443	1	1_0_1	8	0.200	n/a	/n/a	-	NB501461:148:H5VTNBGXH:4:23601:2314:19359,
NC_031979.2:8479048|8481489	NC_031979.2	8479048	8481489	3	2_2_0	42	0.125	n/a	/n/a	+	NB501461:148:H5VTNBGXH:1:12204:23334:8818,NB501461:148:H5VTNBGXH:4:11406:7366:14171,NB501461:148:H5VTNBGXH:4:13404:8820:11967,
NC_031979.2:9189000|9189349	NC_031979.2	9189000	9189349	1	1_1_0	40	0.048	n/a	/n/a	+	NB501461:148:H5VTNBGXH:4:22612:10840:14265,
NC_031979.2:14799199|14800373	NC_031979.2	14799199	14800373	1	1_0_1	97	0.020	n/a	/n/a	-	NB501461:148:H5VTNBGXH:2:11202:24981:2985,
NC_031979.2:14933243|14936056	NC_031979.2	14933243	14936056	1	1_1_0	55	0.035	n/a	/n/a	-	NB501461:148:H5VTNBGXH:3:21612:25090:12729,
NC_031979.2:15964322|15966507	NC_031979.2	15964322	15966507	1	1_1_0	19	0.095	n/a	/n/a	+	NB501461:148:H5VTNBGXH:3:11408:23825:8152,
NC_031979.2:18138840|18147297	NC_031979.2	18138840	18147297	1	1_1_0	21	0.087	n/a	/n/a	+	NB501461:148:H5VTNBGXH:2:23212:16256:11997,
NC_031979.2:18317498|18318447	NC_031979.2	18317498	18318447	1	1_1_0	4	0.333	n/a	/n/a	+	NB501461:148:H5VTNBGXH:2:11304:1619:1592,
NC_031979.2:20166478|20170019	NC_031979.2	20166478	20170019	1	1_1_0	13	0.133	n/a	/n/a	+	NB501461:148:H5VTNBGXH:1:22209:4148:13170,
NC_031979.2:23188464|23190036	NC_031979.2	23188464	23190036	1	1_1_0	27	0.069	n/a	/n/a	-	NB501461:148:H5VTNBGXH:3:12403:20584:8702,
NC_031979.2:23956148|23956461	NC_031979.2	23956148	23956461	1	1_1_0	7	0.222	n/a	/n/a	+	NB501461:148:H5VTNBGXH:3:22610:21109:15597,
NC_031979.2:24387303|24387453	NC_031979.2	24387303	24387453	1	1_1_0	157	0.013	n/a	/n/a	-	NB501461:148:H5VTNBGXH:1:23306:15503:5413,
NC_031979.2:24409389|24409559	NC_031979.2	24409389	24409559	3	3_3_0	261	0.022	n/a	/n/a	+	NB501461:148:H5VTNBGXH:2:12207:12232:3618,NB501461:148:H5VTNBGXH:1:22311:21096:9422,NB501461:148:H5VTNBGXH:4:11610:14024:5414,
NC_031979.2:24606047|24609702	NC_031979.2	24606047	24609702	6	4_4_0	18	0.400	n/a	/n/a	+	NB501461:148:H5VTNBGXH:2:21203:4251:16596,NB501461:148:H5VTNBGXH:1:22310:25766:7728,NB501461:148:H5VTNBGXH:1:23112:9664:9108,NB501461:148:H5VTNBGXH:4:23512:21470:18120,NB501461:148:H5VTNBGXH:2:12305:13828:15562,NB501461:148:H5VTNBGXH:4:11512:20449:14095,
NC_031979.2:27027892|27028230	NC_031979.2	27027892	27028230	1	1_1_0	0	1	n/a	/n/a	+	NB501461:148:H5VTNBGXH:1:12309:3673:12369,
NC_031979.2:32227232|32228358	NC_031979.2	32227232	32228358	1	1_1_0	27	0.069	n/a	/n/a	-	NB501461:148:H5VTNBGXH:3:23609:1481:13727,
NC_031979.2:35013862|35016025	NC_031979.2	35013862	35016025	1	1_1_0	287	0.007	n/a	/n/a	-	NB501461:148:H5VTNBGXH:1:12302:10750:9627,
NC_031979.2:37507076|37509861	NC_031979.2	37507076	37509861	1	1_1_0	41	0.047	n/a	/n/a	+	NB501461:148:H5VTNBGXH:1:22206:4301:18509,
NC_031980.2:276004|284281	NC_031980.2	276004	284281	1	1_1_0	7	0.222	n/a	/n/a	-	NB501461:148:H5VTNBGXH:3:22401:2546:15780,
NC_031980.2:888970|895706	NC_031980.2	888970	895706	1	1_0_1	31	0.061	n/a	/n/a	+	NB501461:148:H5VTNBGXH:4:11506:19767:2938,
NC_031980.2:10790463|10791673	NC_031980.2	10790463	10791673	1	1_1_0	21	0.087	n/a	/n/a	-	NB501461:148:H5VTNBGXH:4:21604:11969:13880,
NC_031980.2:11990787|11990990	NC_031980.2	11990787	11990990	1	1_1_0	635	0.003	n/a	/n/a	+	NB501461:148:H5VTNBGXH:2:22211:6821:14959,
NC_031980.2:15608209|15608295	NC_031980.2	15608209	15608295	1	1_1_0	77	0.025	n/a	/n/a	+	NB501461:148:H5VTNBGXH:2:21104:24959:13134,
NC_031980.2:17242068|17248216	NC_031980.2	17242068	17248216	1	1_1_0	44	0.043	n/a	/n/a	+	NB501461:148:H5VTNBGXH:4:12605:23992:7521,
NC_031980.2:19489695|19489917	NC_031980.2	19489695	19489917	2	2_2_0	16	0.200	n/a	/n/a	+	NB501461:148:H5VTNBGXH:1:12309:20942:13370,NB501461:148:H5VTNBGXH:1:23105:26378:19386,
NC_031980.2:25334702|25334877	NC_031980.2	25334702	25334877	1	1_1_0	14	0.125	n/a	/n/a	-	NB501461:148:H5VTNBGXH:1:22107:5438:4277,
NC_031980.2:30988345|30992115	NC_031980.2	30988345	30992115	1	1_1_0	8	0.200	n/a	/n/a	+	NB501461:148:H5VTNBGXH:1:21301:7790:20105,
NC_031980.2:31475121|31480887	NC_031980.2	31475121	31480887	3	3_3_0	48	0.111	n/a	/n/a	+	NB501461:148:H5VTNBGXH:1:23107:10571:5636,NB501461:148:H5VTNBGXH:3:22611:22825:3069,NB501461:148:H5VTNBGXH:4:21504:22211:4599,
NC_031980.2:31957654|31971241	NC_031980.2	31957654	31971241	1	1_0_1	0	1	n/a	/n/a	-	NB501461:148:H5VTNBGXH:1:23108:4829:13004,
NC_031981.2:250165|250289	NC_031981.2	250165	250289	1	1_1_0	6	0.250	n/a	/n/a	-	NB501461:148:H5VTNBGXH:2:12109:17880:11489,
NC_031981.2:1349506|1358555	NC_031981.2	1349506	1358555	1	1_1_0	27	0.069	n/a	/n/a	-	NB501461:148:H5VTNBGXH:1:13203:4942:17150,
NC_031981.2:2602350|2606992	NC_031981.2	2602350	2606992	1	1_1_0	70	0.028	n/a	/n/a	-	NB501461:148:H5VTNBGXH:1:12108:1699:6122,
NC_031981.2:2606846|2610814	NC_031981.2	2606846	2610814	1	1_1_0	50	0.038	n/a	/n/a	+	NB501461:148:H5VTNBGXH:1:11308:8136:2858,
NC_031981.2:4924943|4925669	NC_031981.2	4924943	4925669	2	2_1_0	3	0.571	n/a	/n/a	+	NB501461:148:H5VTNBGXH:1:22103:22998:2912,NB501461:148:H5VTNBGXH:3:12408:20585:12688,
NC_031981.2:10989209|10989347	NC_031981.2	10989209	10989347	1	1_1_0	61	0.032	n/a	/n/a	-	NB501461:148:H5VTNBGXH:3:21602:17686:15395,
NC_031981.2:12545456|12549945	NC_031981.2	12545456	12549945	2	1_2_0	71	0.053	n/a	/n/a	+	NB501461:148:H5VTNBGXH:1:22108:3029:17105,NB501461:148:H5VTNBGXH:1:21202:4501:11869,
NC_031981.2:19655520|19661443	NC_031981.2	19655520	19661443	1	1_1_0	0	1	n/a	/n/a	+	NB501461:148:H5VTNBGXH:4:22502:25678:18780,
NC_031981.2:20278738|20279716	NC_031981.2	20278738	20279716	1	1_1_0	52	0.037	n/a	/n/a	+	NB501461:148:H5VTNBGXH:2:21206:23421:5800,
NC_031981.2:21430072|21442596	NC_031981.2	21430072	21442596	3	2_1_1	7	0.462	n/a	/n/a	+	NB501461:148:H5VTNBGXH:1:12208:22708:18979,NB501461:148:H5VTNBGXH:1:21304:23012:18863,NB501461:148:H5VTNBGXH:4:23502:14818:14119,
NC_031981.2:21450385|21450659	NC_031981.2	21450385	21450659	2	1_1_0	3	0.571	n/a	/n/a	+	NB501461:148:H5VTNBGXH:1:11111:5299:1658,NB501461:148:H5VTNBGXH:4:11404:12735:14092,
NC_031981.2:22054539|22054981	NC_031981.2	22054539	22054981	1	1_1_0	453	0.004	n/a	/n/a	-	NB501461:148:H5VTNBGXH:3:11504:7843:11015,
NC_031981.2:26679201|26680827	NC_031981.2	26679201	26680827	1	1_1_0	1	0.667	n/a	/n/a	+	NB501461:148:H5VTNBGXH:2:13109:3472:19386,
NC_031981.2:27631972|27665003	NC_031981.2	27631972	27665003	1	1_1_0	3	0.400	n/a	/n/a	-	NB501461:148:H5VTNBGXH:4:11510:3330:2103,
NC_031981.2:34087885|34089388	NC_031981.2	34087885	34089388	1	1_1_0	23	0.080	n/a	/n/a	-	NB501461:148:H5VTNBGXH:2:13106:3684:2239,
NC_031981.2:36274185|36274471	NC_031981.2	36274185	36274471	1	1_1_0	3	0.400	n/a	/n/a	-	NB501461:148:H5VTNBGXH:1:21208:10380:3535,
NC_031982.2:1584077|1587668	NC_031982.2	1584077	1587668	4	3_3_0	61	0.116	n/a	/n/a	+	NB501461:148:H5VTNBGXH:2:23205:14514:10725,NB501461:148:H5VTNBGXH:2:23304:10557:6887,NB501461:148:H5VTNBGXH:2:23106:16373:6167,NB501461:148:H5VTNBGXH:4:22402:3088:17186,
NC_031982.2:2604894|2620403	NC_031982.2	2604894	2620403	2	1_1_0	3	0.571	n/a	/n/a	+	NB501461:148:H5VTNBGXH:2:13311:1195:6042,NB501461:148:H5VTNBGXH:2:13312:26706:6039,
NC_031982.2:11154347|11161347	NC_031982.2	11154347	11161347	2	1_1_1	3	0.571	n/a	/n/a	-	NB501461:148:H5VTNBGXH:3:11603:10115:4345,NB501461:148:H5VTNBGXH:3:13501:6409:6545,
NC_031982.2:13472293|13472638	NC_031982.2	13472293	13472638	1	1_1_0	470	0.004	n/a	/n/a	+	NB501461:148:H5VTNBGXH:3:13508:10565:6420,
NC_031982.2:14453483|14455763	NC_031982.2	14453483	14455763	9	5_7_1	122	0.129	n/a	/n/a	-	NB501461:148:H5VTNBGXH:2:23211:16335:8533,NB501461:148:H5VTNBGXH:1:13211:10531:12244,NB501461:148:H5VTNBGXH:1:22212:14557:6384,NB501461:148:H5VTNBGXH:4:11608:3938:14505,NB501461:148:H5VTNBGXH:4:13611:5608:17295,NB501461:148:H5VTNBGXH:4:22507:10200:20316,NB501461:148:H5VTNBGXH:1:11309:3547:15037,NB501461:148:H5VTNBGXH:3:22406:11025:13975,NB501461:148:H5VTNBGXH:4:12408:23874:12604,
NC_031982.2:15066734|15093159	NC_031982.2	15066734	15093159	1	1_1_0	23	0.080	n/a	/n/a	-	NB501461:148:H5VTNBGXH:2:12106:15649:4918,
NC_031982.2:17042732|17049810	NC_031982.2	17042732	17049810	2	2_2_0	5	0.444	n/a	/n/a	-	NB501461:148:H5VTNBGXH:2:21105:19679:20257,NB501461:148:H5VTNBGXH:1:13302:4087:11989,
NC_031982.2:19108154|19108385	NC_031982.2	19108154	19108385	1	1_1_0	138	0.014	n/a	/n/a	+	NB501461:148:H5VTNBGXH:3:11603:12727:7037,
NC_031982.2:20166012|20166625	NC_031982.2	20166012	20166625	1	1_1_0	20	0.091	n/a	/n/a	-	NB501461:148:H5VTNBGXH:1:21104:4600:7231,
NC_031982.2:22933984|22934532	NC_031982.2	22933984	22934532	2	2_1_0	76	0.050	n/a	/n/a	-	NB501461:148:H5VTNBGXH:3:22409:21193:3423,NB501461:148:H5VTNBGXH:1:21103:18233:11149,
NC_031982.2:27199427|27203702	NC_031982.2	27199427	27203702	4	4_2_0	325	0.024	n/a	/n/a	+	NB501461:148:H5VTNBGXH:2:22303:17872:7732,NB501461:148:H5VTNBGXH:1:22304:12846:7187,NB501461:148:H5VTNBGXH:1:11310:19124:2118,NB501461:148:H5VTNBGXH:4:23601:10911:9857,
NC_031983.2:2569478|2575573	NC_031983.2	2569478	2575573	1	1_1_0	9	0.182	n/a	/n/a	+	NB501461:148:H5VTNBGXH:3:13508:12299:5918,
NC_031983.2:2577740|2578784	NC_031983.2	2577740	2578784	1	1_1_0	0	1	n/a	/n/a	+	NB501461:148:H5VTNBGXH:1:13207:14833:17676,
NC_031983.2:2698277|2698335	NC_031983.2	2698277	2698335	1	1_1_0	317	0.006	n/a	/n/a	+	NB501461:148:H5VTNBGXH:1:11212:16427:6586,
NC_031983.2:3767568|3778511	NC_031983.2	3767568	3778511	1	1_1_0	8	0.200	n/a	/n/a	-	NB501461:148:H5VTNBGXH:1:12108:24348:5879,
NC_031983.2:7643630|7647909	NC_031983.2	7643630	7647909	1	0_1_1	22	0.083	n/a	/n/a	+	NB501461:148:H5VTNBGXH:1:22111:20756:6665,
NC_031983.2:17042036|17042908	NC_031983.2	17042036	17042908	1	1_1_0	466	0.004	n/a	/n/a	+	NB501461:148:H5VTNBGXH:2:13106:19280:4746,
NC_031983.2:17045649|17046949	NC_031983.2	17045649	17046949	11	3_2_0	442	0.047	n/a	/n/a	+	NB501461:148:H5VTNBGXH:2:12207:17325:2283,NB501461:148:H5VTNBGXH:2:23302:11822:6358,NB501461:148:H5VTNBGXH:1:21109:10126:18731,NB501461:148:H5VTNBGXH:1:22112:20982:7081,NB501461:148:H5VTNBGXH:3:12401:6979:1173,NB501461:148:H5VTNBGXH:3:13407:3737:10775,NB501461:148:H5VTNBGXH:4:11501:3598:11068,NB501461:148:H5VTNBGXH:4:22406:10994:3546,NB501461:148:H5VTNBGXH:1:11203:15921:7822,NB501461:148:H5VTNBGX…
NC_031983.2:26260943|26261328	NC_031983.2	26260943	26261328	1	1_1_0	15	0.118	n/a	/n/a	-	NB501461:148:H5VTNBGXH:4:11606:8926:6792,
NC_031983.2:26804436|26810832	NC_031983.2	26804436	26810832	2	2_1_0	12	0.250	n/a	/n/a	-	NB501461:148:H5VTNBGXH:2:21301:9873:7847,NB501461:148:H5VTNBGXH:2:21108:8836:14834,
NC_031983.2:29616589|29621428	NC_031983.2	29616589	29621428	1	1_1_0	14	0.125	n/a	/n/a	+	NB501461:148:H5VTNBGXH:2:11202:9847:2191,
NC_031983.2:30611690|30612237	NC_031983.2	30611690	30612237	1	1_1_0	49	0.039	n/a	/n/a	+	NB501461:148:H5VTNBGXH:4:21604:3462:11765,
NC_031984.2:925740|940932	NC_031984.2	925740	940932	1	1_1_0	1558	0.001	n/a	/n/a	+	NB501461:148:H5VTNBGXH:2:11305:15949:15994,
NC_031984.2:2175144|2183150	NC_031984.2	2175144	2183150	1	1_1_0	0	1	n/a	/n/a	+	NB501461:148:H5VTNBGXH:2:23301:8882:9149,
NC_031984.2:4568266|4569408	NC_031984.2	4568266	4569408	1	1_1_0	9	0.182	n/a	/n/a	-	NB501461:148:H5VTNBGXH:3:22612:1988:5272,
NC_031984.2:11707506|11707636	NC_031984.2	11707506	11707636	1	1_1_0	48	0.040	n/a	/n/a	-	NB501461:148:H5VTNBGXH:3:13502:14716:10342,
NC_031984.2:12219581|12220956	NC_031984.2	12219581	12220956	1	1_1_0	4	0.333	n/a	/n/a	+	NB501461:148:H5VTNBGXH:2:22102:18859:5789,
NC_031984.2:15224199|15225087	NC_031984.2	15224199	15225087	10	6_6_0	3	0.870	n/a	/n/a	-	NB501461:148:H5VTNBGXH:2:21205:12914:15157,NB501461:148:H5VTNBGXH:1:22102:19594:12907,NB501461:148:H5VTNBGXH:3:12601:10025:9749,NB501461:148:H5VTNBGXH:3:12601:11793:12047,NB501461:148:H5VTNBGXH:3:13504:16775:11488,NB501461:148:H5VTNBGXH:4:12407:15584:19218,NB501461:148:H5VTNBGXH:3:21502:26771:11218,NB501461:148:H5VTNBGXH:3:21503:1206:11216,NB501461:148:H5VTNBGXH:3:22410:8867:6424,NB501461:148:H5V…
NC_031984.2:18677138|18679996	NC_031984.2	18677138	18679996	1	1_1_0	1	0.667	n/a	/n/a	+	NB501461:148:H5VTNBGXH:2:22207:12122:7913,
NC_031984.2:21739158|21742438	NC_031984.2	21739158	21742438	1	1_1_0	6	0.250	n/a	/n/a	+	NB501461:148:H5VTNBGXH:2:21311:12302:4791,
NC_031984.2:27851518|27853497	NC_031984.2	27851518	27853497	1	1_1_0	9	0.182	n/a	/n/a	-	NB501461:148:H5VTNBGXH:2:22209:22333:11707,
NC_031984.2:31652472|31653850	NC_031984.2	31652472	31653850	3	2_2_0	222	0.026	n/a	/n/a	+	NB501461:148:H5VTNBGXH:3:12502:9154:5388,NB501461:148:H5VTNBGXH:3:22607:7074:6145,NB501461:148:H5VTNBGXH:4:13612:24835:11278,
NC_031984.2:31660606|31660749	NC_031984.2	31660606	31660749	1	1_1_0	7989	0.000	n/a	/n/a	+	NB501461:148:H5VTNBGXH:1:12201:19054:16229,
NC_031984.2:31660685|31662214	NC_031984.2	31660685	31662214	1	1_1_0	7210	0.000	n/a	/n/a	+	NB501461:148:H5VTNBGXH:2:12304:5453:18560,
NC_031984.2:31661958|31662052	NC_031984.2	31661958	31662052	1	1_1_0	5916	0.000	n/a	/n/a	-	NB501461:148:H5VTNBGXH:3:12509:3793:5199,
NC_031984.2:32469741|32469886	NC_031984.2	32469741	32469886	1	1_1_0	3	0.400	n/a	/n/a	-	NB501461:148:H5VTNBGXH:3:11407:2323:6685,
NC_031985.2:8447546|8681823	NC_031985.2	8447546	8681823	3	3_0_1	0	1	n/a	/n/a	-	NB501461:148:H5VTNBGXH:2:11101:2611:19136,NB501461:148:H5VTNBGXH:2:22305:3313:11500,NB501461:148:H5VTNBGXH:4:22505:9529:16851,
NC_031985.2:8538321|8621805	NC_031985.2	8538321	8621805	1	1_1_0	0	1	n/a	/n/a	-	NB501461:148:H5VTNBGXH:2:12101:12605:5715,
NC_031985.2:9808304|9809200	NC_031985.2	9808304	9809200	2	1_1_0	20	0.167	n/a	/n/a	-	NB501461:148:H5VTNBGXH:2:12312:5807:13561,NB501461:148:H5VTNBGXH:4:22501:24502:15384,
NC_031985.2:11602602|11608678	NC_031985.2	11602602	11608678	6	3_3_0	2114	0.006	n/a	/n/a	-	NB501461:148:H5VTNBGXH:2:11312:21609:13711,NB501461:148:H5VTNBGXH:2:12103:21775:11112,NB501461:148:H5VTNBGXH:1:21101:16792:12826,NB501461:148:H5VTNBGXH:3:13606:21847:17687,NB501461:148:H5VTNBGXH:3:21601:10672:5249,NB501461:148:H5VTNBGXH:4:22612:22359:6808,
NC_031985.2:12323410|12323491	NC_031985.2	12323410	12323491	1	1_1_0	92	0.021	n/a	/n/a	+	NB501461:148:H5VTNBGXH:4:12509:7799:14381,
NC_031985.2:12425389|12433494	NC_031985.2	12425389	12433494	4	3_3_1	50	0.138	n/a	/n/a	-	NB501461:148:H5VTNBGXH:3:22601:23441:11033,NB501461:148:H5VTNBGXH:4:11406:12073:7140,NB501461:148:H5VTNBGXH:4:11611:7791:10617,NB501461:148:H5VTNBGXH:1:11105:21272:15500,
NC_031985.2:18482356|18496044	NC_031985.2	18482356	18496044	2	1_1_0	8	0.333	n/a	/n/a	+	NB501461:148:H5VTNBGXH:3:11408:2661:10177,NB501461:148:H5VTNBGXH:3:13502:21740:9925,
NC_031985.2:22225475|22228873	NC_031985.2	22225475	22228873	1	1_1_0	37	0.051	n/a	/n/a	+	NB501461:148:H5VTNBGXH:2:11104:3698:7854,
NC_031985.2:25006421|25012132	NC_031985.2	25006421	25012132	2	1_1_0	17	0.190	n/a	/n/a	+	NB501461:148:H5VTNBGXH:3:21501:13155:4048,NB501461:148:H5VTNBGXH:4:21511:12783:20002,
NC_031986.2:29272|43760	NC_031986.2	29272	43760	1	1_1_0	232	0.009	n/a	/n/a	-	NB501461:148:H5VTNBGXH:3:21411:25399:16961,
NC_031986.2:33690|43760	NC_031986.2	33690	43760	1	1_1_0	440	0.005	n/a	/n/a	-	NB501461:148:H5VTNBGXH:3:11501:16513:1515,
NC_031986.2:2525332|2526568	NC_031986.2	2525332	2526568	2	1_1_0	307	0.013	n/a	/n/a	-	NB501461:148:H5VTNBGXH:2:21208:1806:11998,NB501461:148:H5VTNBGXH:4:13610:12310:7122,
NC_031986.2:3872741|4049735	NC_031986.2	3872741	4049735	1	1_1_0	161	0.012	n/a	/n/a	+	NB501461:148:H5VTNBGXH:3:21603:4614:18754,
NC_031986.2:4037898|4044045	NC_031986.2	4037898	4044045	1	1_1_0	290	0.007	n/a	/n/a	+	NB501461:148:H5VTNBGXH:1:11205:20220:4379,
NC_031986.2:5682951|5683425	NC_031986.2	5682951	5683425	1	1_1_0	8	0.200	n/a	/n/a	-	NB501461:148:H5VTNBGXH:2:11301:14256:1957,
NC_031986.2:11263255|11266860	NC_031986.2	11263255	11266860	2	2_2_0	91	0.042	n/a	/n/a	-	NB501461:148:H5VTNBGXH:2:13104:16152:10306,NB501461:148:H5VTNBGXH:3:22604:24032:6032,
NC_031986.2:11720138|11732532	NC_031986.2	11720138	11732532	2	2_1_0	3	0.571	n/a	/n/a	+	NB501461:148:H5VTNBGXH:4:13511:12499:18444,NB501461:148:H5VTNBGXH:4:21502:7582:19131,
NC_031986.2:12817273|12830168	NC_031986.2	12817273	12830168	1	1_1_0	1	0.667	n/a	/n/a	-	NB501461:148:H5VTNBGXH:4:21508:3685:4597,
NC_031986.2:12928478|12928815	NC_031986.2	12928478	12928815	2	1_1_0	12	0.250	n/a	/n/a	+	NB501461:148:H5VTNBGXH:2:11303:21775:17534,NB501461:148:H5VTNBGXH:1:13106:7160:18011,
NC_031986.2:28074347|28075775	NC_031986.2	28074347	28075775	1	1_1_0	15	0.118	n/a	/n/a	+	NB501461:148:H5VTNBGXH:3:12602:5451:14101,
NC_031986.2:28074347|28077685	NC_031986.2	28074347	28077685	1	1_1_0	21	0.087	n/a	/n/a	+	NB501461:148:H5VTNBGXH:3:11608:10922:3947,
NC_031986.2:35114677|35125730	NC_031986.2	35114677	35125730	1	1_1_0	5	0.286	n/a	/n/a	+	NB501461:148:H5VTNBGXH:3:23504:15426:19422,
NC_031986.2:36840986|36849249	NC_031986.2	36840986	36849249	1	1_1_0	0	1	n/a	/n/a	-	NB501461:148:H5VTNBGXH:1:23302:12427:8681,
NC_031986.2:36976751|36977817	NC_031986.2	36976751	36977817	1	1_1_0	2	0.500	n/a	/n/a	+	NB501461:148:H5VTNBGXH:4:13610:12924:15489,
NC_031986.2:41086279|41094110	NC_031986.2	41086279	41094110	1	1_1_0	30	0.062	n/a	/n/a	-	NB501461:148:H5VTNBGXH:2:12206:24289:18696,
NC_031986.2:45119249|45119970	NC_031986.2	45119249	45119970	2	2_2_0	27	0.129	n/a	/n/a	-	NB501461:148:H5VTNBGXH:1:12110:14264:1396,NB501461:148:H5VTNBGXH:4:12402:26773:4075,
NC_031986.2:45444834|45445072	NC_031986.2	45444834	45445072	1	1_1_0	114	0.017	n/a	/n/a	+	NB501461:148:H5VTNBGXH:4:23505:11754:4256,
NC_031987.2:462689|462814	NC_031987.2	462689	462814	1	1_1_0	5197	0.000	n/a	/n/a	+	NB501461:148:H5VTNBGXH:4:21611:15713:5738,
NC_031987.2:467749|467835	NC_031987.2	467749	467835	1	1_1_0	7466	0.000	n/a	/n/a	-	NB501461:148:H5VTNBGXH:3:23610:18743:7980,
NC_031987.2:467749|467928	NC_031987.2	467749	467928	2	1_1_0	8148	0.000	n/a	/n/a	-	NB501461:148:H5VTNBGXH:2:12208:14731:8610,NB501461:148:H5VTNBGXH:4:13507:6239:1891,
NC_031987.2:472110|472223	NC_031987.2	472110	472223	4	4_2_0	4455	0.002	n/a	/n/a	+	NB501461:148:H5VTNBGXH:2:12203:4961:1093,NB501461:148:H5VTNBGXH:3:22507:20265:9320,NB501461:148:H5VTNBGXH:2:22210:20263:12821,NB501461:148:H5VTNBGXH:4:12407:9163:17641,
NC_031987.2:472110|474210	NC_031987.2	472110	474210	2	2_1_0	5441	0.001	n/a	/n/a	+	NB501461:148:H5VTNBGXH:4:23608:18716:1148,NB501461:148:H5VTNBGXH:3:22510:22094:7854,
NC_031987.2:472450|472826	NC_031987.2	472450	472826	6	5_3_0	3776	0.003	n/a	/n/a	+	NB501461:148:H5VTNBGXH:2:12110:16445:3993,NB501461:148:H5VTNBGXH:3:12406:18933:11303,NB501461:148:H5VTNBGXH:3:12607:2602:5464,NB501461:148:H5VTNBGXH:4:13505:10427:4037,NB501461:148:H5VTNBGXH:2:22301:9831:9337,NB501461:148:H5VTNBGXH:4:21607:23550:16366,
NC_031987.2:473021|473098	NC_031987.2	473021	473098	1	1_1_0	3806	0.001	n/a	/n/a	+	NB501461:148:H5VTNBGXH:3:12403:5658:2713,
NC_031987.2:473334|474210	NC_031987.2	473334	474210	3	2_1_1	4215	0.001	n/a	/n/a	+	NB501461:148:H5VTNBGXH:1:21308:16925:5303,NB501461:148:H5VTNBGXH:3:11608:13202:15549,NB501461:148:H5VTNBGXH:4:12405:1792:12899,
NC_031987.2:478934|479269	NC_031987.2	478934	479269	1	1_1_0	3381	0.001	n/a	/n/a	+	NB501461:148:H5VTNBGXH:3:22403:2429:16860,
NC_031987.2:504151|504742	NC_031987.2	504151	504742	2	1_1_0	4103	0.001	n/a	/n/a	-	NB501461:148:H5VTNBGXH:1:21112:18636:19568,NB501461:148:H5VTNBGXH:1:11108:5226:13338,
NC_031987.2:525204|534443	NC_031987.2	525204	534443	1	1_1_0	5205	0.000	n/a	/n/a	+	NB501461:148:H5VTNBGXH:4:11603:8534:11854,
NC_031987.2:531807|531958	NC_031987.2	531807	531958	1	1_1_0	3172	0.001	n/a	/n/a	-	NB501461:148:H5VTNBGXH:1:22102:2832:11313,
NC_031987.2:566164|567610	NC_031987.2	566164	567610	1	1_1_0	5948	0.000	n/a	/n/a	-	NB501461:148:H5VTNBGXH:3:12506:1705:20039,
NC_031987.2:568368|568735	NC_031987.2	568368	568735	1	1_1_0	4354	0.000	n/a	/n/a	+	NB501461:148:H5VTNBGXH:4:23607:10294:5796,
NC_031987.2:1013112|1073958	NC_031987.2	1013112	1073958	10	3_2_0	2	0.909	n/a	/n/a	-	NB501461:148:H5VTNBGXH:2:11201:23921:12463,NB501461:148:H5VTNBGXH:2:21110:24431:4385,NB501461:148:H5VTNBGXH:2:23310:18535:3770,NB501461:148:H5VTNBGXH:1:21301:5117:8442,NB501461:148:H5VTNBGXH:3:11611:18765:11423,NB501461:148:H5VTNBGXH:3:21607:25460:6044,NB501461:148:H5VTNBGXH:3:23402:17897:15413,NB501461:148:H5VTNBGXH:4:11607:11692:4636,NB501461:148:H5VTNBGXH:4:22601:25055:16650,NB501461:148:H5VTN…
NC_031987.2:2626213|2642556	NC_031987.2	2626213	2642556	1	1_0_1	2	0.500	n/a	/n/a	+	NB501461:148:H5VTNBGXH:1:13307:4455:19162,
NC_031987.2:6391268|6398431	NC_031987.2	6391268	6398431	3	1_2_2	57	0.095	n/a	/n/a	-	NB501461:148:H5VTNBGXH:1:13111:25167:1401,NB501461:148:H5VTNBGXH:4:12509:20604:12563,NB501461:148:H5VTNBGXH:3:13506:15590:10122,
NC_031987.2:6395789|6400778	NC_031987.2	6395789	6400778	1	1_1_0	54	0.036	n/a	/n/a	-	NB501461:148:H5VTNBGXH:3:11503:25004:19137,
NC_031987.2:12698951|12701399	NC_031987.2	12698951	12701399	1	1_1_0	6126	0.000	n/a	/n/a	+	NB501461:148:H5VTNBGXH:1:23204:14630:19058,
NC_031987.2:14095803|14095909	NC_031987.2	14095803	14095909	1	1_1_0	0	1	n/a	/n/a	-	NB501461:148:H5VTNBGXH:3:13507:4302:12362,
NC_031987.2:15126096|15128908	NC_031987.2	15126096	15128908	2	2_2_0	5	0.444	n/a	/n/a	+	NB501461:148:H5VTNBGXH:1:11108:9036:19725,NB501461:148:H5VTNBGXH:1:12207:19322:2212,
NC_031987.2:16095547|16095690	NC_031987.2	16095547	16095690	1	1_1_0	0	1	n/a	/n/a	-	NB501461:148:H5VTNBGXH:1:13109:20050:17095,
NC_031987.2:19711842|19716563	NC_031987.2	19711842	19716563	1	1_1_0	13	0.133	n/a	/n/a	+	NB501461:148:H5VTNBGXH:4:23401:18046:13463,
NC_031987.2:20729185|20729364	NC_031987.2	20729185	20729364	4	3_4_0	664	0.012	n/a	/n/a	-	NB501461:148:H5VTNBGXH:2:21111:3409:1798,NB501461:148:H5VTNBGXH:1:23103:3663:15682,NB501461:148:H5VTNBGXH:4:13512:24460:10926,NB501461:148:H5VTNBGXH:4:13407:18770:1218,
NC_031987.2:20899302|20901411	NC_031987.2	20899302	20901411	2	0_1_1	60	0.062	n/a	/n/a	-	NB501461:148:H5VTNBGXH:2:23305:13191:12993,NB501461:148:H5VTNBGXH:2:23311:17449:18920,
NC_031987.2:22309945|22310050	NC_031987.2	22309945	22310050	2	1_1_0	13	0.235	n/a	/n/a	-	NB501461:148:H5VTNBGXH:2:11203:26069:16528,NB501461:148:H5VTNBGXH:3:12508:6544:2808,
NC_031987.2:22316259|22317046	NC_031987.2	22316259	22317046	1	1_1_0	30	0.062	n/a	/n/a	-	NB501461:148:H5VTNBGXH:3:11505:13149:5189,
NC_031987.2:26782267|26782574	NC_031987.2	26782267	26782574	2	2_2_0	3441	0.001	n/a	/n/a	+	NB501461:148:H5VTNBGXH:1:13206:10359:7519,NB501461:148:H5VTNBGXH:3:13607:20534:4008,
NC_031987.2:26782967|26785155	NC_031987.2	26782967	26785155	5	1_1_0	1903	0.005	n/a	/n/a	+	NB501461:148:H5VTNBGXH:2:21301:3869:4533,NB501461:148:H5VTNBGXH:2:21311:18762:6260,NB501461:148:H5VTNBGXH:1:21105:20380:20188,NB501461:148:H5VTNBGXH:4:11410:26154:14834,NB501461:148:H5VTNBGXH:4:12501:10891:7721,
NC_031987.2:26786110|26787198	NC_031987.2	26786110	26787198	5	2_2_0	2228	0.004	n/a	/n/a	+	NB501461:148:H5VTNBGXH:4:21605:1551:19271,NB501461:148:H5VTNBGXH:2:13302:5583:11929,NB501461:148:H5VTNBGXH:1:12210:2888:3551,NB501461:148:H5VTNBGXH:4:11507:19063:8429,NB501461:148:H5VTNBGXH:4:23411:24931:11856,
NC_031987.2:26790593|26791753	NC_031987.2	26790593	26791753	1	1_1_0	364	0.005	n/a	/n/a	+	NB501461:148:H5VTNBGXH:3:21511:16035:19523,
NC_031987.2:26793248|26793305	NC_031987.2	26793248	26793305	1	1_1_0	3319	0.001	n/a	/n/a	+	NB501461:148:H5VTNBGXH:3:13505:5141:3471,
NC_031987.2:26803285|26812132	NC_031987.2	26803285	26812132	7	1_3_0	2752	0.005	n/a	/n/a	+	NB501461:148:H5VTNBGXH:2:21308:25959:3239,NB501461:148:H5VTNBGXH:3:13408:14198:17752,NB501461:148:H5VTNBGXH:4:22402:7286:19774,NB501461:148:H5VTNBGXH:4:22512:23575:12776,NB501461:148:H5VTNBGXH:4:23401:3723:9242,NB501461:148:H5VTNBGXH:2:23208:4358:9907,NB501461:148:H5VTNBGXH:4:12401:7572:18616,
NC_031987.2:26804581|26805335	NC_031987.2	26804581	26805335	1	1_1_0	4909	0.000	n/a	/n/a	+	NB501461:148:H5VTNBGXH:3:22504:11168:16348,
NC_031987.2:26813873|26813986	NC_031987.2	26813873	26813986	4	3_3_0	2997	0.003	n/a	/n/a	+	NB501461:148:H5VTNBGXH:2:12309:10588:18462,NB501461:148:H5VTNBGXH:2:21105:19143:20349,NB501461:148:H5VTNBGXH:3:21608:17584:10265,NB501461:148:H5VTNBGXH:4:22511:22392:14374,
NC_031987.2:26813873|26814386	NC_031987.2	26813873	26814386	9	6_5_0	2252	0.008	n/a	/n/a	+	NB501461:148:H5VTNBGXH:2:12310:14881:6790,NB501461:148:H5VTNBGXH:2:13112:1933:14399,NB501461:148:H5VTNBGXH:2:21204:14006:4894,NB501461:148:H5VTNBGXH:2:23201:20420:13372,NB501461:148:H5VTNBGXH:2:23208:13368:15412,NB501461:148:H5VTNBGXH:1:12306:13538:15417,NB501461:148:H5VTNBGXH:3:11503:10487:10780,NB501461:148:H5VTNBGXH:3:13608:22708:11737,NB501461:148:H5VTNBGXH:4:22412:21975:17400,
NC_031987.2:26818479|26819735	NC_031987.2	26818479	26819735	1	1_1_0	2403	0.001	n/a	/n/a	+	NB501461:148:H5VTNBGXH:3:13512:10192:11260,
NC_031987.2:27043902|27065475	NC_031987.2	27043902	27065475	1	1_1_0	3	0.400	n/a	/n/a	+	NB501461:148:H5VTNBGXH:4:11406:11196:8643,
NC_031987.2:29766612|29768505	NC_031987.2	29766612	29768505	2	2_2_0	3	0.571	n/a	/n/a	-	NB501461:148:H5VTNBGXH:2:13105:21608:20341,NB501461:148:H5VTNBGXH:4:12412:20272:3916,
NC_031987.2:33686096|33703775	NC_031987.2	33686096	33703775	1	1_1_0	4804	0.000	n/a	/n/a	+	NB501461:148:H5VTNBGXH:4:11412:17893:17615,
NC_031987.2:33702612|33726932	NC_031987.2	33702612	33726932	1	1_1_0	6485	0.000	n/a	/n/a	+	NB501461:148:H5VTNBGXH:1:21204:2193:18374,
NC_031987.2:33706421|33709499	NC_031987.2	33706421	33709499	1	1_1_0	5371	0.000	n/a	/n/a	+	NB501461:148:H5VTNBGXH:4:13408:12408:4663,
NC_031987.2:33730095|33730373	NC_031987.2	33730095	33730373	1	1_1_0	2479	0.001	n/a	/n/a	+	NB501461:148:H5VTNBGXH:3:23405:17838:7406,
NC_031987.2:33736652|33736930	NC_031987.2	33736652	33736930	118	16_17_1	1576	0.130	n/a	/n/a	+	NB501461:148:H5VTNBGXH:2:11209:20719:17109,NB501461:148:H5VTNBGXH:2:11307:5018:6237,NB501461:148:H5VTNBGXH:2:11312:23077:17779,NB501461:148:H5VTNBGXH:2:12207:12038:6087,NB501461:148:H5VTNBGXH:2:21107:7931:3970,NB501461:148:H5VTNBGXH:2:21110:15925:14656,NB501461:148:H5VTNBGXH:2:21204:16205:11553,NB501461:148:H5VTNBGXH:2:22104:6112:6321,NB501461:148:H5VTNBGXH:2:22105:23924:8566,NB501461:148:H5VTNBG…
NC_031987.2:33760274|33769063	NC_031987.2	33760274	33769063	1	1_0_1	2945	0.001	n/a	/n/a	+	NB501461:148:H5VTNBGXH:4:13512:24398:11051,
NC_031987.2:33761320|33761451	NC_031987.2	33761320	33761451	4	3_3_0	3901	0.002	n/a	/n/a	+	NB501461:148:H5VTNBGXH:2:13204:2260:12164,NB501461:148:H5VTNBGXH:4:22503:1729:17506,NB501461:148:H5VTNBGXH:2:13211:6035:9772,NB501461:148:H5VTNBGXH:3:23407:22547:4718,
NC_031987.2:33761327|33761482	NC_031987.2	33761327	33761482	1	1_1_0	4021	0.000	n/a	/n/a	-	NB501461:148:H5VTNBGXH:3:22503:8335:18122,
NC_031987.2:33761399|33761482	NC_031987.2	33761399	33761482	2	2_2_0	3659	0.001	n/a	/n/a	-	NB501461:148:H5VTNBGXH:1:21105:15361:8670,NB501461:148:H5VTNBGXH:4:21606:4574:4839,
NC_031987.2:33761405|33761533	NC_031987.2	33761405	33761533	7	5_5_0	3824	0.004	n/a	/n/a	+	NB501461:148:H5VTNBGXH:1:13104:19866:18152,NB501461:148:H5VTNBGXH:1:22212:13089:15198,NB501461:148:H5VTNBGXH:1:23206:16684:20295,NB501461:148:H5VTNBGXH:3:11604:14959:10310,NB501461:148:H5VTNBGXH:3:12608:7012:7139,NB501461:148:H5VTNBGXH:4:21511:1602:7760,NB501461:148:H5VTNBGXH:2:11302:14913:9667,
NC_031987.2:33761691|33761966	NC_031987.2	33761691	33761966	1	1_1_0	5157	0.000	n/a	/n/a	+	NB501461:148:H5VTNBGXH:4:21509:9613:11310,
NC_031987.2:33767994|33769063	NC_031987.2	33767994	33769063	39	2_0_1	2808	0.027	n/a	/n/a	+	NB501461:148:H5VTNBGXH:1:22311:19255:18829,NB501461:148:H5VTNBGXH:2:11301:1314:9105,NB501461:148:H5VTNBGXH:2:11302:26681:9102,NB501461:148:H5VTNBGXH:2:11307:16879:2526,NB501461:148:H5VTNBGXH:2:11308:2839:15997,NB501461:148:H5VTNBGXH:2:12112:19010:16660,NB501461:148:H5VTNBGXH:2:12310:4308:4056,NB501461:148:H5VTNBGXH:2:12310:14201:5301,NB501461:148:H5VTNBGXH:2:13207:7452:16527,NB501461:148:H5VTNBGX…
NC_031987.2:33798036|33798435	NC_031987.2	33798036	33798435	1	1_1_0	3643	0.001	n/a	/n/a	+	NB501461:148:H5VTNBGXH:3:12402:4840:8354,
NC_031987.2:33808612|33808720	NC_031987.2	33808612	33808720	4	2_4_0	2546	0.003	n/a	/n/a	+	NB501461:148:H5VTNBGXH:2:21207:19982:2674,NB501461:148:H5VTNBGXH:1:12207:13610:7838,NB501461:148:H5VTNBGXH:2:12104:12981:14071,NB501461:148:H5VTNBGXH:2:12203:18166:2084,
NC_031987.2:33816139|33872177	NC_031987.2	33816139	33872177	1	0_1_1	2021	0.001	n/a	/n/a	-	NB501461:148:H5VTNBGXH:4:11410:21606:11582,
NC_031987.2:33820130|33820939	NC_031987.2	33820130	33820939	1	1_1_0	2794	0.001	n/a	/n/a	+	NB501461:148:H5VTNBGXH:3:13402:21948:18149,
NC_031987.2:33823744|33825142	NC_031987.2	33823744	33825142	1	1_1_0	7919	0.000	n/a	/n/a	-	NB501461:148:H5VTNBGXH:2:11204:19733:7440,
NC_031987.2:33845104|33845282	NC_031987.2	33845104	33845282	1	1_1_0	4535	0.000	n/a	/n/a	+	NB501461:148:H5VTNBGXH:3:22406:15001:19764,
NC_031987.2:33856831|33857212	NC_031987.2	33856831	33857212	1	1_1_0	3536	0.001	n/a	/n/a	+	NB501461:148:H5VTNBGXH:1:23102:18566:5116,
NC_031987.2:33858913|33859074	NC_031987.2	33858913	33859074	1	1_1_0	1616	0.001	n/a	/n/a	+	NB501461:148:H5VTNBGXH:2:13205:19090:19438,
NC_031987.2:33867268|33867395	NC_031987.2	33867268	33867395	1	1_1_0	3500	0.001	n/a	/n/a	-	NB501461:148:H5VTNBGXH:2:11211:23699:13218,
NC_031987.2:33867268|33867655	NC_031987.2	33867268	33867655	1	1_1_0	3564	0.001	n/a	/n/a	-	NB501461:148:H5VTNBGXH:1:12312:12426:19561,
NC_031987.2:33886822|33886969	NC_031987.2	33886822	33886969	2	1_2_0	5508	0.001	n/a	/n/a	+	NB501461:148:H5VTNBGXH:1:22209:25695:4893,NB501461:148:H5VTNBGXH:1:23207:4970:9617,
NC_031987.2:33887648|33887782	NC_031987.2	33887648	33887782	1	1_1_0	4558	0.000	n/a	/n/a	+	NB501461:148:H5VTNBGXH:4:23408:9371:7312,
NC_031987.2:33888348|33888410	NC_031987.2	33888348	33888410	2	1_0_0	7067	0.001	n/a	/n/a	-	NB501461:148:H5VTNBGXH:3:11610:17473:11161,NB501461:148:H5VTNBGXH:4:21612:6904:17439,
NW_020327419.1:222194|228096	NW_020327419.1	222194	228096	42	20_2_0	15	0.848	n/a	/n/a	-	NB501461:148:H5VTNBGXH:4:12603:24906:10420,NB501461:148:H5VTNBGXH:4:13603:19289:15967,NB501461:148:H5VTNBGXH:2:11111:3149:15655,NB501461:148:H5VTNBGXH:2:11201:11277:13559,NB501461:148:H5VTNBGXH:2:11309:13280:13151,NB501461:148:H5VTNBGXH:2:12203:11301:2774,NB501461:148:H5VTNBGXH:2:13101:1282:11621,NB501461:148:H5VTNBGXH:2:13102:26650:11604,NB501461:148:H5VTNBGXH:2:13105:16412:5879,NB501461:148:H5V…

## Sheet: Overlapped circRNAs
circRNA_ID	chr	circRNA_start	circRNA_end	Host genes for circRNAs based on CircParser pipeline
NC_031978.2:102602|105225	NC_031978.2	102602	105225	Oreochromis niloticus vasa gene for ATP-dependent RNA helicase DDX4, complete cds, clone: b04TI038M07
NC_031987.2:472450|472826	NC_031987.2	472450	472826	Oreochromis niloticus titin (LOC100695257), mRNA
NC_031982.2:1584077|1587668	NC_031982.2	1584077	1587668	PREDICTED: Oreochromis niloticus junctophilin-1 (LOC100706964), transcript variant X3, mRNA
NC_031973.2:1854460|1854640	NC_031973.2	1854460	1854640	PREDICTED: Oreochromis niloticus uncharacterized LOC100696809 (LOC100696809), transcript variant X3, mRNA
NC_031972.2:3587344|3590213	NC_031972.2	3587344	3590213	PREDICTED: Oreochromis niloticus troponin T, fast skeletal muscle isoforms (LOC100707421), transcript variant X11, mRNA
NC_031972.2:3587346|3588265	NC_031972.2	3587346	3588265	PREDICTED: Oreochromis niloticus troponin T, fast skeletal muscle isoforms (LOC100707421), transcript variant X11, mRNA
NC_031972.2:3587722|3588265	NC_031972.2	3587722	3588265	PREDICTED: Oreochromis niloticus troponin T, fast skeletal muscle isoforms (LOC100707421), transcript variant X11, mRNA
NC_031976.2:4608763|4618143	NC_031976.2	4608763	4618143	Oreochromis niloticus MHC class IA antigen UBA1, UBA2, UAA1 genes, partial cds, UAA3 and UAA2 pseudogenes, UAA4, UAA5 and UAA6 pseudogene fragments
NC_031987.2:6391268|6398431	NC_031987.2	6391268	6398431	PREDICTED: Oreochromis niloticus tensin 1 (tns1), transcript variant X20, mRNA
NC_031984.2:15224199|15225087	NC_031984.2	15224199	15225087	PREDICTED: Oreochromis niloticus glutamate receptor-interacting protein 2 (LOC100699182), transcript variant X7, mRNA
NC_031971.2:16693119|16695504	NC_031971.2	16693119	16695504	PREDICTED: Oreochromis niloticus GRB2 associated binding protein 1 (gab1), transcript variant X6, ncRNA
NC_031987.2:20729185|20729364	NC_031987.2	20729185	20729364	PREDICTED: Oreochromis niloticus DDB1 and CUL4 associated factor 6 (dcaf6), transcript variant X9, mRNA
NC_031981.2:21430072|21442596	NC_031981.2	21430072	21442596	PREDICTED: Oreochromis niloticus NACHT, LRR and PYD domains-containing protein 12 (LOC100692765), mRNA
NC_031979.2:24409389|24409559	NC_031979.2	24409389	24409559	PREDICTED: Oreochromis niloticus muscleblind like splicing regulator 1 (mbnl1), transcript variant X11, mRNA
NC_031978.2:24503090|24504050	NC_031978.2	24503090	24504050	PREDICTED: Oreochromis niloticus serum response factor (srf), transcript variant X6, mRNA
NC_031979.2:24606047|24609702	NC_031979.2	24606047	24609702	PREDICTED: Oreochromis niloticus membrane metalloendopeptidase (mme), transcript variant X3, mRNA
NC_031987.2:26803285|26812132	NC_031987.2	26803285	26812132	PREDICTED: Oreochromis niloticus nebulin (neb), transcript variant X9, mRNA
NC_031987.2:26813873|26814386	NC_031987.2	26813873	26814386	PREDICTED: Oreochromis niloticus nebulin (neb), transcript variant X9, mRNA
NC_031987.2:26813873|26813986	NC_031987.2	26813873	26813986	PREDICTED: Oreochromis niloticus nebulin (neb), transcript variant X9, mRNA
NC_031986.2:28074347|28075775	NC_031986.2	28074347	28075775	PREDICTED: Oreochromis niloticus peptidylglycine alpha-amidating monooxygenase (pam), transcript variant X2, mRNA
NC_031967.2:29833864|29949952	NC_031967.2	29833864	29949952	PREDICTED: Oreochromis niloticus uncharacterized LOC109202045 (LOC109202045), mRNA
NC_031967.2:29866320|29949952	NC_031967.2	29866320	29949952	PREDICTED: Oreochromis niloticus uncharacterized LOC109202045 (LOC109202045), mRNA
NC_031976.2:30158064|30171209	NC_031976.2	30158064	30171209	PREDICTED: Oreochromis niloticus myocyte enhancer factor 2D (mef2d), transcript variant X9, mRNA
NC_031978.2:30702661|30704116	NC_031978.2	30702661	30704116	PREDICTED: Oreochromis niloticus piezo type mechanosensitive ion channel component 1 (piezo1), mRNA
NC_031980.2:31475121|31480887	NC_031980.2	31475121	31480887	PREDICTED: Oreochromis niloticus ENAH, actin regulator (enah), mRNA
NC_031987.2:33736652|33736930	NC_031987.2	33736652	33736930	PREDICTED: Oreochromis niloticus titin (LOC100702396), transcript variant X19, mRNA
NC_031969.2:34246086|34247624	NC_031969.2	34246086	34247624	Oreochromis niloticus MHC class IA antigen UBA1, UBA2, UAA1 genes, partial cds, UAA3 and UAA2 pseudogenes, UAA4, UAA5 and UAA6 pseudogene fragment
NC_031972.2:46683217|46683557	NC_031972.2	46683217	46683557	PREDICTED: Oreochromis niloticus TEA domain transcription factor 4 (tead4), mRNA

## Sheet: CircRNAs for validation
circRNA_ID	chr	circRNA_start	circRNA_end	Host genes for circRNAs based on CircParser pipeline	PCR result
NC_031978.2:102602|105225	NC_031978.2	102602	105225	Oreochromis niloticus vasa gene for ATP-dependent RNA helicase DDX4, complete cds, clone: b04TI038M07	positive
NC_031987.2:472450|472826	NC_031987.2	472450	472826	Oreochromis niloticus titin (LOC100695257), mRNA	positive
NC_031972.2:3587344|3590213	NC_031972.2	3587344	3590213	PREDICTED: Oreochromis niloticus troponin T, fast skeletal muscle isoforms (LOC100707421), transcript variant X11, mRNA	negative
NC_031972.2:3587346|3588265	NC_031972.2	3587346	3588265	PREDICTED: Oreochromis niloticus troponin T, fast skeletal muscle isoforms (LOC100707421), transcript variant X11, mRNA	negative
NC_031972.2:3587722|3588265	NC_031972.2	3587722	3588265	PREDICTED: Oreochromis niloticus troponin T, fast skeletal muscle isoforms (LOC100707421), transcript variant X11, mRNA	negative
NC_031987.2:20729185|20729364	NC_031987.2	20729185	20729364	PREDICTED: Oreochromis niloticus DDB1 and CUL4 associated factor 6 (dcaf6), transcript variant X9, mRNA	positive
NC_031987.2:26803285|26812132	NC_031987.2	26803285	26812132	PREDICTED: Oreochromis niloticus nebulin (neb), transcript variant X9, mRNA	negative
NC_031987.2:26813873|26814386	NC_031987.2	26813873	26814386	PREDICTED: Oreochromis niloticus nebulin (neb), transcript variant X9, mRNA	negative
NC_031987.2:26813873|26813986	NC_031987.2	26813873	26813986	PREDICTED: Oreochromis niloticus nebulin (neb), transcript variant X9, mRNA	negative
NC_031987.2:33736652|33736930	NC_031987.2	33736652	33736930	PREDICTED: Oreochromis niloticus titin (LOC100702396), transcript variant X19, mRNA	positive
