# Supplementary material for: CircPrime: a web-based platform for design of specific circular RNA primers
Source: BMC Bioinformatics. 2023 May 19;24:205. doi: 10.1186/s12859-023-05331-y (PMC10197314; doi:10.1186/s12859-023-05331-y)
Supplement: Supplementary file 2 — Additional file 2. Supplementary Dataset 2: An example of CircPrime output: primer pairs and PCR conditions for them, which were developed for bioinformatically predicted circRNAs. [file 12859_2023_5331_MOESM2_ESM.txt]

circular_RNA/troponin T, fast skeletal muscle isoforms(LOC100707421)	NC_031972.2	3587346	3588265
PRIMER_MAX_TM=63
PRIMER_MIN_TM=57
PRIMER_OPT_TM=60
PRIMER_LEFT_0_SEQUENCE=CTGTCCCACAGGAGAAGCG
PRIMER_RIGHT_0_SEQUENCE=CTGCAGGACGGATCAATGGA
PRIMER_LEFT_0_TM=60.080
PRIMER_RIGHT_0_TM=59.821
PRIMER_LEFT_1_SEQUENCE=CTGTCCCACAGGAGAAGCG
PRIMER_RIGHT_1_SEQUENCE=TCCTGCAGGACGGATCAATG
PRIMER_LEFT_1_TM=60.080
PRIMER_RIGHT_1_TM=59.821
PRIMER_LEFT_2_SEQUENCE=GTCCCACAGGAGAAGCGTC
PRIMER_RIGHT_2_SEQUENCE=CTGCAGGACGGATCAATGGA
PRIMER_LEFT_2_TM=60.080
PRIMER_RIGHT_2_TM=59.821
PRIMER_LEFT_3_SEQUENCE=GTCCCACAGGAGAAGCGTC
PRIMER_RIGHT_3_SEQUENCE=TCCTGCAGGACGGATCAATG
PRIMER_LEFT_3_TM=60.080
PRIMER_RIGHT_3_TM=59.821
PRIMER_LEFT_4_SEQUENCE=CTGTCCCACAGGAGAAGCG
PRIMER_RIGHT_4_SEQUENCE=TGCAGGACGGATCAATGGA
PRIMER_LEFT_4_TM=60.080
PRIMER_RIGHT_4_TM=58.704

circular_RNA/nebulin(neb)	NC_031987.2	26803285	26812132
PRIMER_MAX_TM=63
PRIMER_MIN_TM=57
PRIMER_OPT_TM=60
PRIMER_LEFT_0_SEQUENCE=CACCGCCCAGATATCGCTT
PRIMER_RIGHT_0_SEQUENCE=AGACGCTGCAACGATGGAA
PRIMER_LEFT_0_TM=59.930
PRIMER_RIGHT_0_TM=60.005
PRIMER_LEFT_1_SEQUENCE=TCGCTTTGGCAACTGAGGT
PRIMER_RIGHT_1_SEQUENCE=AGACGCTGCAACGATGGAA
PRIMER_LEFT_1_TM=59.852
PRIMER_RIGHT_1_TM=60.005
PRIMER_LEFT_2_SEQUENCE=AAAGCACGTGAAGAGGCCA
PRIMER_RIGHT_2_SEQUENCE=AGACGCTGCAACGATGGAA
PRIMER_LEFT_2_TM=59.852
PRIMER_RIGHT_2_TM=60.005
PRIMER_LEFT_3_SEQUENCE=TAGCCCACCGCCCAGATAT
PRIMER_RIGHT_3_SEQUENCE=AGACGCTGCAACGATGGAA
PRIMER_LEFT_3_TM=60.152
PRIMER_RIGHT_3_TM=60.005
PRIMER_LEFT_4_SEQUENCE=CGCTTTGGCAACTGAGGTG
PRIMER_RIGHT_4_SEQUENCE=AGACGCTGCAACGATGGAA
PRIMER_LEFT_4_TM=59.716
PRIMER_RIGHT_4_TM=60.005

circular_RNA/vasa gene for ATP-dependent RNA helicase DDX4	NC_031978.2	102602	105225
PRIMER_MAX_TM=63
PRIMER_MIN_TM=57
PRIMER_OPT_TM=60
PRIMER_LEFT_0_SEQUENCE=TCCTCTTCCCAACCCGACA
PRIMER_RIGHT_0_SEQUENCE=CAAAACCGCACTCGCCATC
PRIMER_LEFT_0_TM=60.152
PRIMER_RIGHT_0_TM=60.154
PRIMER_LEFT_1_SEQUENCE=CCCAGTACAACACGCCCAT
PRIMER_RIGHT_1_SEQUENCE=GGCTGAAGCTTCTCACGCT
PRIMER_LEFT_1_TM=60.003
PRIMER_RIGHT_1_TM=60.375
PRIMER_LEFT_2_SEQUENCE=CCCAGTACAACACGCCCAT
PRIMER_RIGHT_2_SEQUENCE=AGGCTGAAGCTTCTCACGC
PRIMER_LEFT_2_TM=60.003
PRIMER_RIGHT_2_TM=60.375
PRIMER_LEFT_3_SEQUENCE=AAGTAAAAGGCCCCGGTGG
PRIMER_RIGHT_3_SEQUENCE=TCATGCAGCCAGGTGTTCC
PRIMER_LEFT_3_TM=59.924
PRIMER_RIGHT_3_TM=60.304
PRIMER_LEFT_4_SEQUENCE=CCCAGTACAACACGCCCAT
PRIMER_RIGHT_4_SEQUENCE=TCTCACGCTCTAGcaggct
PRIMER_LEFT_4_TM=60.003
PRIMER_RIGHT_4_TM=60.379

circular_RNA/nebulin(neb)	NC_031987.2	26813873	26814386
PRIMER_MAX_TM=63
PRIMER_MIN_TM=57
PRIMER_OPT_TM=60

circular_RNA/nebulin(neb)	NC_031987.2	26813873	26813986
PRIMER_MAX_TM=63
PRIMER_MIN_TM=57
PRIMER_OPT_TM=60
PRIMER_LEFT_0_SEQUENCE=ACGTCGGCTGATGTTGGTT
PRIMER_RIGHT_0_SEQUENCE=TACGAGAGCACCCACCTCA
PRIMER_LEFT_0_TM=59.929
PRIMER_RIGHT_0_TM=59.924
PRIMER_LEFT_1_SEQUENCE=AGACGTCGGCTGATGTTGG
PRIMER_RIGHT_1_SEQUENCE=TACGAGAGCACCCACCTCA
PRIMER_LEFT_1_TM=60.080
PRIMER_RIGHT_1_TM=59.924
PRIMER_LEFT_2_SEQUENCE=GGAGACGTCGGCTGATGTT
PRIMER_RIGHT_2_SEQUENCE=TACGAGAGCACCCACCTCA
PRIMER_LEFT_2_TM=59.784
PRIMER_RIGHT_2_TM=59.924
PRIMER_LEFT_3_SEQUENCE=ACGTCGGCTGATGTTGGTT
PRIMER_RIGHT_3_SEQUENCE=GAGAGCACCCACCTCACTG
PRIMER_LEFT_3_TM=59.929
PRIMER_RIGHT_3_TM=59.705
PRIMER_LEFT_4_SEQUENCE=AGACGTCGGCTGATGTTGG
PRIMER_RIGHT_4_SEQUENCE=GAGAGCACCCACCTCACTG
PRIMER_LEFT_4_TM=60.080
PRIMER_RIGHT_4_TM=59.705

circular_RNA/troponin T, fast skeletal muscle isoforms(LOC100707421)	NC_031972.2	3587344	3590213
PRIMER_MAX_TM=63
PRIMER_MIN_TM=57
PRIMER_OPT_TM=60
PRIMER_LEFT_0_SEQUENCE=GCTACAGACGTGCCAGGTT
PRIMER_RIGHT_0_SEQUENCE=TCTGGGATTTTTGGGGCGG
PRIMER_LEFT_0_TM=60.005
PRIMER_RIGHT_0_TM=60.305
PRIMER_LEFT_1_SEQUENCE=ACAGACGTGCCAGGTTTGT
PRIMER_RIGHT_1_SEQUENCE=TCTGGGATTTTTGGGGCGG
PRIMER_LEFT_1_TM=59.777
PRIMER_RIGHT_1_TM=60.305
PRIMER_LEFT_2_SEQUENCE=GCTACAGACGTGCCAGGTT
PRIMER_RIGHT_2_SEQUENCE=CTGGGATTTTTGGGGCGGT
PRIMER_LEFT_2_TM=60.005
PRIMER_RIGHT_2_TM=60.609
PRIMER_LEFT_3_SEQUENCE=ACAGACGTGCCAGGTTTGT
PRIMER_RIGHT_3_SEQUENCE=CTGGGATTTTTGGGGCGGT
PRIMER_LEFT_3_TM=59.777
PRIMER_RIGHT_3_TM=60.609
PRIMER_LEFT_4_SEQUENCE=GCTACAGACGTGCCAGGTT
PRIMER_RIGHT_4_SEQUENCE=TGGGATTTTTGGGGCGGTG
PRIMER_LEFT_4_TM=60.005
PRIMER_RIGHT_4_TM=60.911

circular_RNA/titin(LOC100702396)	NC_031987.2	33736652	33736930
PRIMER_MAX_TM=63
PRIMER_MIN_TM=57
PRIMER_OPT_TM=60
PRIMER_LEFT_0_SEQUENCE=TGTCAAGTTGCTGGGACGG
PRIMER_RIGHT_0_SEQUENCE=GCACTGGGTTTGAGCTCCT
PRIMER_LEFT_0_TM=60.228
PRIMER_RIGHT_0_TM=59.926
PRIMER_LEFT_1_SEQUENCE=TGTCAAGTTGCTGGGACGG
PRIMER_RIGHT_1_SEQUENCE=AGCACTGGGTTTGAGCTCC
PRIMER_LEFT_1_TM=60.228
PRIMER_RIGHT_1_TM=59.926
PRIMER_LEFT_2_SEQUENCE=TTGTGAAGGGCTCCACTGC
PRIMER_RIGHT_2_SEQUENCE=GCACTGGGTTTGAGCTCCT
PRIMER_LEFT_2_TM=60.228
PRIMER_RIGHT_2_TM=59.926
PRIMER_LEFT_3_SEQUENCE=TTGTGAAGGGCTCCACTGC
PRIMER_RIGHT_3_SEQUENCE=AGCACTGGGTTTGAGCTCC
PRIMER_LEFT_3_TM=60.228
PRIMER_RIGHT_3_TM=59.926
PRIMER_LEFT_4_SEQUENCE=TTGTGAAGGGCTCCACTGC
PRIMER_RIGHT_4_SEQUENCE=CCGTCCCAGCAACTTGACA
PRIMER_LEFT_4_TM=60.228
PRIMER_RIGHT_4_TM=60.228

circular_RNA/troponin T, fast skeletal muscle isoforms(LOC100707421)	NC_031972.2	3587722	3588265
PRIMER_MAX_TM=63
PRIMER_MIN_TM=57
PRIMER_OPT_TM=60
PRIMER_LEFT_0_SEQUENCE=CTGTCCCACAGGAGAAGCG
PRIMER_RIGHT_0_SEQUENCE=TCAGCTTGTCTGTGAGcca
PRIMER_LEFT_0_TM=60.080
PRIMER_RIGHT_0_TM=58.864
PRIMER_LEFT_1_SEQUENCE=GTCCCACAGGAGAAGCGTC
PRIMER_RIGHT_1_SEQUENCE=TCAGCTTGTCTGTGAGcca
PRIMER_LEFT_1_TM=60.080
PRIMER_RIGHT_1_TM=58.864
PRIMER_LEFT_2_SEQUENCE=GAGGGTCCGTGCTGAGAAG
PRIMER_RIGHT_2_SEQUENCE=TCAGCTTGTCTGTGAGcca
PRIMER_LEFT_2_TM=59.783
PRIMER_RIGHT_2_TM=58.864
PRIMER_LEFT_3_SEQUENCE=CGTTTGCTCCTGTCCCACA
PRIMER_RIGHT_3_SEQUENCE=TCAGCTTGTCTGTGAGcca
PRIMER_LEFT_3_TM=60.228
PRIMER_RIGHT_3_TM=58.864
PRIMER_LEFT_4_SEQUENCE=ACGTTTGCTCCTGTCCCAC
PRIMER_RIGHT_4_SEQUENCE=TCAGCTTGTCTGTGAGcca
PRIMER_LEFT_4_TM=60.228
PRIMER_RIGHT_4_TM=58.864

circular_RNA/titin(LOC100695257)	NC_031987.2	472450	472826
PRIMER_MAX_TM=63
PRIMER_MIN_TM=57
PRIMER_OPT_TM=60
PRIMER_LEFT_0_SEQUENCE=AAAGCCTTCACCTGCTCCC
PRIMER_RIGHT_0_SEQUENCE=ACAAGATGCCAAGGTCACGA
PRIMER_LEFT_0_TM=59.924
PRIMER_RIGHT_0_TM=59.604
PRIMER_LEFT_1_SEQUENCE=ACCAGCACCAAAGCCTTCA
PRIMER_RIGHT_1_SEQUENCE=ACAAGATGCCAAGGTCACGA
PRIMER_LEFT_1_TM=59.770
PRIMER_RIGHT_1_TM=59.604
PRIMER_LEFT_2_SEQUENCE=ACCAGCACCAAAGCCTTCA
PRIMER_RIGHT_2_SEQUENCE=GCCATAAGCTTGGTCAGTGC
PRIMER_LEFT_2_TM=59.770
PRIMER_RIGHT_2_TM=59.547
PRIMER_LEFT_3_SEQUENCE=AAAGCCTTCACCTGCTCCC
PRIMER_RIGHT_3_SEQUENCE=CAAGATGCCAAGGTCACGAC
PRIMER_LEFT_3_TM=59.924
PRIMER_RIGHT_3_TM=59.201
PRIMER_LEFT_4_SEQUENCE=ACCAAAGCCTTCACCTGCT
PRIMER_RIGHT_4_SEQUENCE=ACAAGATGCCAAGGTCACGA
PRIMER_LEFT_4_TM=59.461
PRIMER_RIGHT_4_TM=59.604

circular_RNA/DDB1 and CUL4 associated factor 6(dcaf6)	NC_031987.2	20729185	20729364
PRIMER_MAX_TM=63
PRIMER_MIN_TM=57
PRIMER_OPT_TM=60
PRIMER_LEFT_0_SEQUENCE=TGAAGTGTGAGTGCGGTCC
PRIMER_RIGHT_0_SEQUENCE=ACGGACTCCCCAGAGGTAC
PRIMER_LEFT_0_TM=59.931
PRIMER_RIGHT_0_TM=60.000
PRIMER_LEFT_1_SEQUENCE=AAGTGTGAGTGCGGTCCTG
PRIMER_RIGHT_1_SEQUENCE=ACGGACTCCCCAGAGGTAC
PRIMER_LEFT_1_TM=59.930
PRIMER_RIGHT_1_TM=60.000
PRIMER_LEFT_2_SEQUENCE=TGAGTGCGGTCCTGGTTTC
PRIMER_RIGHT_2_SEQUENCE=ACGGACTCCCCAGAGGTAC
PRIMER_LEFT_2_TM=59.929
PRIMER_RIGHT_2_TM=60.000
PRIMER_LEFT_3_SEQUENCE=GGAAGAAGTGGCCGAGGTC
PRIMER_RIGHT_3_SEQUENCE=ACGGACTCCCCAGAGGTAC
PRIMER_LEFT_3_TM=60.079
PRIMER_RIGHT_3_TM=60.000
PRIMER_LEFT_4_SEQUENCE=GACTCCGCTGCTCTGAGTC
PRIMER_RIGHT_4_SEQUENCE=ACGGACTCCCCAGAGGTAC
PRIMER_LEFT_4_TM=59.861
PRIMER_RIGHT_4_TM=60.000
